# Supplementary material for: Metagenomic interrogation of urban Superfund site reveals antimicrobial resistance reservoir and bioremediation potential
Source: J Appl Microbiol. 2025 Apr 16;136(4):lxaf076. doi: 10.1093/jambio/lxaf076 (PMC11999716; doi:10.1093/jambio/lxaf076)
Supplement: lxaf076_Supplemental_Files [file lxaf076_supplemental_files.zip]

Archive with 4 entries (4 files):
- 2023-07 Gowanus Superfund Microbiome - Supplementary Tables 1-12.xlsx
- SuppFig1 - correlation matrix.pdf
- SuppFig2 - UMAP.pdf
- SuppFig3 - AMR.pdf
