# Supplementary material for: Metagenomic interrogation of urban Superfund site reveals antimicrobial resistance reservoir and bioremediation potential
Source: J Appl Microbiol. 2025 Apr 16;136(4):lxaf076. doi: 10.1093/jambio/lxaf076 (PMC11999716; doi:10.1093/jambio/lxaf076)
Supplement: lxaf076_Supplemental_Files [file lxaf076_supplemental_files.zip › 2023-07 Gowanus Superfund Microbiome - Supplementary Tables 1-12.xlsx]

## Sheet: Abbreviations
List of Abbreviations
AMR	Antimicrobial Resistance
BGC	Biosynthetic Gene Clusters
BLAST	Basic Local Alignment Search Tool
CDS	Coding Sequence
CSO	Combined Sewage Overflow
DUA	Degradation/Utilization/Assimilation
EAWAG	Eidgenössische Anstalt für Wasserversorgung, Abwasserreinigung und Gewässerschutz
EPA	Environmental Protection Agency
HGT	Horizontal Gene Transfer
MetaSUB	Metagenomics and Metadesign of the Subways and Urban Biomes
MIBiG	Minimum Information about a Biosynthetic Gene cluster
NGS	Next Generation Sequencing
NRP	Non-ribosomal Protien
NYDEC	New York Department of Environmental Conservation
PAH	Polycyclic Aromatic Hydrocarbon
PCB	Polychlorinated biphenyl
PK	Polyketide
RiPP	Ribosomally synthesized and post-translationally modified peptide
SM	Secondary Metabolites
SVOC	Semivolatile Organic Compounds
TMD	The Microbe Directory
VOC	Volatile Organic Compounds

## Sheet: Supp Table 1 - Metadata
Sample	Rename	Sample_Description	Location	Geolocation	Latitude	Longitude	Depth_Feet (ft)	Depth_cm	Sewage_Zone	Date	Year	Season	Study	Type	type	Total # of Reads	Read Length	Sequencer	Object Category	Borough	Object Swabbed	Surface Material	Latitude-Longitude	Longitude
Apr2015_GCSS01_03222016_S15	GCSS01_Apr15	Sediment_Apr15	Gowanus	1	40.6816	-73.9869	0-0.5	0-15	CSO	2022-04-15	2015	Spring15	Sediment Sample		Spring15	35024200	150*150	HiSeq 4000	Waterway	Brooklyn	Water Sample	Water	40.681584, -73.986917	-73.9869
Apr2015_GCSS01-A_03222016_S29	GCSS01_Apr15_Rep1	Sediment_Apr15	Gowanus	1	40.6816	-73.9869	0-0.5	0-15	CSO	2022-04-15	2015	Spring15	Sediment Sample	Control	Spring15	42832468	150*150	HiSeq 4000	Waterway	Brooklyn	Water Sample	Water	40.681584, -73.986917	-73.9869
Apr2015_GCSS01-B_03222016_S30	GCSS01_Apr15_Rep2	Sediment_Apr15	Gowanus	1	40.6816	-73.9869	0-0.5	0-15	CSO	2022-04-15	2015	Spring15	Sediment Sample	Control	Spring15	35404852	150*150	HiSeq 4000	Waterway	Brooklyn	Water Sample	Water	40.681584, -73.986917	-73.9869
Apr2015_GCSS02_03222016_S16	GCSS02_Apr15	Sediment_Apr15	Gowanus	2	40.6807	-73.9875	0-0.5	0-15	CSO	2022-04-15	2015	Spring15	Sediment Sample		Spring15	30296850	150*150	HiSeq 4000	Waterway	Brooklyn	Water Sample	Water	40.680721, -73.98755	-73.9875
Apr2015_GCSS03_03222016_S17	GCSS03_Apr15	Sediment_Apr15	Gowanus	3	40.6797	-73.9882	0-0.5	0-15	CSO	2022-04-15	2015	Spring15	Sediment Sample		Spring15	47455504	150*150	HiSeq 4000	Waterway	Brooklyn	Water Sample	Water	40.679721, -73.988237	-73.9882
Apr2015_GCSS04_03222016_S18	GCSS04_Apr15	Sediment_Apr15	Gowanus	4	40.6783	-73.989	0-0.5	0-15	CSO	2022-04-15	2015	Spring15	Sediment Sample		Spring15	45206768	150*150	HiSeq 4000	Waterway	Brooklyn	Water Sample	Water	40.678272, -73.989009	-73.989
Apr2015_GCSS05_03222016_S19	GCSS05_Apr15	Sediment_Apr15	Gowanus	5	40.6771	-73.9895	0-0.5	0-15	Non-CSO	2022-04-15	2015	Spring15	Sediment Sample		Spring15	46022274	150*150	HiSeq 4000	Waterway	Brooklyn	Water Sample	Water	40.677098, -73.989508	-73.9895
Apr2015_GCSS05-A_03222016_S31	GCSS05_Apr15_Rep1	Sediment_Apr15	Gowanus	5	40.6771	-73.9895	0-0.5	0-15	Non-CSO	2022-04-15	2015	Spring15	Sediment Sample	Control	Spring15	36121124	150*150	HiSeq 4000	Waterway	Brooklyn	Water Sample	Water	40.677098, -73.989508	-73.9895
Apr2015_GCSS05-B_03222016_S32	GCSS05_Apr15_Rep2	Sediment_Apr15	Gowanus	5	40.6771	-73.9895	0-0.5	0-15	Non-CSO	2022-04-15	2015	Spring15	Sediment Sample	Control	Spring15	45245242	150*150	HiSeq 4000	Waterway	Brooklyn	Water Sample	Water	40.677098, -73.989508	-73.9895
Apr2015_GCSS06_03222016_S20	GCSS06_Apr15	Sediment_Apr15	Gowanus	6	40.6762	-73.9903	0-0.5	0-15	Non-CSO	2022-04-15	2015	Spring15	Sediment Sample		Spring15	38964150	150*150	HiSeq 4000	Waterway	Brooklyn	Water Sample	Water	40.676154, -73.990324	-73.9903
Apr2015_GCSS07_03222016_S21	GCSS07_Apr15	Sediment_Apr15	Gowanus	7	40.6756	-73.9906	0-0.5	0-15	CSO	2022-04-15	2015	Spring15	Sediment Sample		Spring15	38776500	150*150	HiSeq 4000	Waterway	Brooklyn	Water Sample	Water	40.675646, -73.990635	-73.9906
Apr2015_GCSS08_03222016_S22	GCSS08_Apr15	Sediment_Apr15	Gowanus	8	40.6744	-73.9894	0-0.5	0-15	Non-CSO	2022-04-15	2015	Spring15	Sediment Sample		Spring15	50382128	150*150	HiSeq 4000	Waterway	Brooklyn	Water Sample	Water	40.674393, -73.989369	-73.9894
Apr2015_GCSS09_03222016_S23	GCSS09_Apr15	Sediment_Apr15	Gowanus	9	40.676	-73.9931	0-0.5	0-15	CSO	2022-04-15	2015	Spring15	Sediment Sample		Spring15	53880494	150*150	HiSeq 4000	Waterway	Brooklyn	Water Sample	Water	40.676004, -73.993145	-73.9931
Apr2015_GCSS10_03222016_S24	GCSS10_Apr15	Sediment_Apr15	Gowanus	10	40.6755	-73.9938	0-0.5	0-15	Non-CSO	2022-04-15	2015	Spring15	Sediment Sample		Spring15	47177614	150*150	HiSeq 4000	Waterway	Brooklyn	Water Sample	Water	40.675516, -73.993767	-73.9938
Apr2015_GCSS11_03222016_S25	GCSS11_Apr15	Sediment_Apr15	Gowanus	11	40.675	-73.9952	0-0.5	0-15	Non-CSO	2022-04-15	2015	Spring15	Sediment Sample		Spring15	30456376	150*150	HiSeq 4000	Waterway	Brooklyn	Water Sample	Water	40.674995, -73.995184	-73.9952
Apr2015_GCSS12_03222016_S26	GCSS12_Apr15	Sediment_Apr15	Gowanus	12	40.6741	-73.9965	0-0.5	0-15	Non-CSO	2022-04-15	2015	Spring15	Sediment Sample		Spring15	40917820	150*150	HiSeq 4000	Waterway	Brooklyn	Water Sample	Water	40.674051, -73.996536	-73.9965
Apr2015_GCSS13_03222016_S27	GCSS13_Apr15	Sediment_Apr15	Gowanus	13	40.6728	-73.9973	0-0.5	0-15	Non-CSO	2022-04-15	2015	Spring15	Sediment Sample		Spring15	39505542	150*150	HiSeq 4000	Waterway	Brooklyn	Water Sample	Water	40.672831, -73.997265	-73.9973
Apr2015_GCSS14_03222016_S28	GCSS14_Apr15	Sediment_Apr15	Gowanus	14	40.6709	-73.9989	0-0.5	0-15	CSO	2022-04-15	2015	Spring15	Sediment Sample		Spring15	41823374	150*150	HiSeq 4000	Waterway	Brooklyn	Water Sample	Water	40.670878, -73.998874	-73.9989
Dec2014_GCSS01_03222016_S1	GCSS01_Dec14	Sediment_Dec14	Gowanus	1	40.6816	-73.9869	0-0.5	0-15	CSO	2022-12-14	2014	Winter14	Sediment Sample		Winter14	45933524	150*150	HiSeq 4000	Waterway	Brooklyn	Water Sample	Water	40.681584, -73.986917	-73.9869
Dec2014_GCSS02_03222016_S2	GCSS02_Dec14	Sediment_Dec14	Gowanus	2	40.6807	-73.9875	0-0.5	0-15	CSO	2022-12-14	2014	Winter14	Sediment Sample		Winter14	38744222	150*150	HiSeq 4000	Waterway	Brooklyn	Water Sample	Water	40.680721, -73.98755	-73.9875
Dec2014_GCSS03_03222016_S3	GCSS03_Dec14	Sediment_Dec14	Gowanus	3	40.6797	-73.9882	0-0.5	0-15	CSO	2022-12-14	2014	Winter14	Sediment Sample		Winter14	33600910	150*150	HiSeq 4000	Waterway	Brooklyn	Water Sample	Water	40.679721, -73.988237	-73.9882
Dec2014_GCSS04_03222016_S4	GCSS04_Dec14	Sediment_Dec14	Gowanus	4	40.6783	-73.989	0-0.5	0-15	CSO	2022-12-14	2014	Winter14	Sediment Sample		Winter14	48461850	150*150	HiSeq 4000	Waterway	Brooklyn	Water Sample	Water	40.678272, -73.989009	-73.989
Dec2014_GCSS05_03222016_S5	GCSS05_Dec14	Sediment_Dec14	Gowanus	5	40.6771	-73.9895	0-0.5	0-15	Non-CSO	2022-12-14	2014	Winter14	Sediment Sample		Winter14	41187712	150*150	HiSeq 4000	Waterway	Brooklyn	Water Sample	Water	40.677098, -73.989508	-73.9895
Dec2014_GCSS06_03222016_S6	GCSS06_Dec14	Sediment_Dec14	Gowanus	6	40.6762	-73.9903	0-0.5	0-15	Non-CSO	2022-12-14	2014	Winter14	Sediment Sample		Winter14	45331154	150*150	HiSeq 4000	Waterway	Brooklyn	Water Sample	Water	40.676154, -73.990324	-73.9903
Dec2014_GCSS07_03222016_S7	GCSS07_Dec14	Sediment_Dec14	Gowanus	7	40.6756	-73.9906	0-0.5	0-15	CSO	2022-12-14	2014	Winter14	Sediment Sample		Winter14	41762552	150*150	HiSeq 4000	Waterway	Brooklyn	Water Sample	Water	40.675646, -73.990635	-73.9906
Dec2014_GCSS08_03222016_S8	GCSS08_Dec14	Sediment_Dec14	Gowanus	8	40.6744	-73.9894	0-0.5	0-15	Non-CSO	2022-12-14	2014	Winter14	Sediment Sample		Winter14	49789844	150*150	HiSeq 4000	Waterway	Brooklyn	Water Sample	Water	40.674393, -73.989369	-73.9894
Dec2014_GCSS09_03222016_S9	GCSS09_Dec14	Sediment_Dec14	Gowanus	9	40.676	-73.9931	0-0.5	0-15	CSO	2022-12-14	2014	Winter14	Sediment Sample		Winter14	39318382	150*150	HiSeq 4000	Waterway	Brooklyn	Water Sample	Water	40.676004, -73.993145	-73.9931
Dec2014_GCSS10_03222016_S10	GCSS10_Dec14	Sediment_Dec14	Gowanus	10	40.6755	-73.9938	0-0.5	0-15	Non-CSO	2022-12-14	2014	Winter14	Sediment Sample		Winter14	37093616	150*150	HiSeq 4000	Waterway	Brooklyn	Water Sample	Water	40.675516, -73.993767	-73.9938
Dec2014_GCSS11_03222016_S11	GCSS11_Dec14	Sediment_Dec14	Gowanus	11	40.675	-73.9952	0-0.5	0-15	Non-CSO	2022-12-14	2014	Winter14	Sediment Sample		Winter14	55420600	150*150	HiSeq 4000	Waterway	Brooklyn	Water Sample	Water	40.674995, -73.995184	-73.9952
Dec2014_GCSS12_03222016_S12	GCSS12_Dec14	Sediment_Dec14	Gowanus	12	40.6741	-73.9965	0-0.5	0-15	Non-CSO	2022-12-14	2014	Winter14	Sediment Sample		Winter14	39117504	150*150	HiSeq 4000	Waterway	Brooklyn	Water Sample	Water	40.674051, -73.996536	-73.9965
Dec2014_GCSS13_03222016_S13	GCSS13_Dec14	Sediment_Dec14	Gowanus	13	40.6728	-73.9973	0-0.5	0-15	Non-CSO	2022-12-14	2014	Winter14	Sediment Sample		Winter14	37855258	150*150	HiSeq 4000	Waterway	Brooklyn	Water Sample	Water	40.672831, -73.997265	-73.9973
Dec2014_GCSS14_03222016_S14	GCSS14_Dec14	Sediment_Dec14	Gowanus	14	40.6709	-73.9989	0-0.5	0-15	CSO	2022-12-14	2014	Winter14	Sediment Sample		Winter14	37313896	150*150	HiSeq 4000	Waterway	Brooklyn	Water Sample	Water	40.670878, -73.998874	-73.9989
GC_core_1_S1	7Str_2.7s_S1	Core_Sept15	7 Street	16	40.6764	-73.9932	2-3.8	60-115	Non-CSO	15-Sept	2015	Fall15	Core Sample		7Street	123743104	150*150	NoveSeq 6000	Waterway	Brooklyn	Water Sample	Water	40.676365, -73.993213	-73.9932
GC_core_2_S2	7Str_2.7l_S2	Core_Sept15	7 Street	16	40.6764	-73.9932	2-3.8	60-115	Non-CSO	15-Sept	2015	Fall15	Core Sample		7Street	134475182	150*150	NoveSeq 6000	Waterway	Brooklyn	Water Sample	Water	40.676365, -73.993213	-73.9932
GC_core_3_S3	7Str_8.0l_S3	Core_Sept15	7 Street	16	40.6764	-73.9932	7-9.0	215-275	Non-CSO	15-Sept	2015	Fall15	Core Sample		7Street	122041112	150*150	NoveSeq 6000	Waterway	Brooklyn	Water Sample	Water	40.676365, -73.993213	-73.9932
GC_core_4_S4	7Str_8.0s_S4	Core_Sept15	7 Street	16	40.6764	-73.9932	7-9.0	215-275	Non-CSO	15-Sept	2015	Fall15	Core Sample		7Street	129666558	150*150	NoveSeq 6000	Waterway	Brooklyn	Water Sample	Water	40.676365, -73.993213	-73.9932
GC_core_5_S5	7Str_9.3l_S5	Core_Sept15	7 Street	16	40.6764	-73.9932	9-9.6	275-293	Non-CSO	15-Sept	2015	Fall15	Core Sample		7Street	128853052	150*150	NoveSeq 6000	Waterway	Brooklyn	Water Sample	Water	40.676365, -73.993213	-73.9932
																134475182	134.475
																30296850	30.2968
																5.33839e+07	53.3839

## Sheet: Supp Table 2 - MetaPhlan3
clade_name	NCBI_tax_id	7Str_9.3l_S5	7Str_8.0s_S4	7Str_8.0l_S3	7Str_2.7l_S2	7Str_2.7s_S1	GCSS14_Dec14	GCSS13_Dec14	GCSS12_Dec14	GCSS11_Dec14	GCSS10_Dec14	GCSS09_Dec14	GCSS08_Dec14	GCSS07_Dec14	GCSS06_Dec14	GCSS05_Dec14	GCSS04_Dec14	GCSS03_Dec14	GCSS02_Dec14	GCSS01_Dec14	GCSS14_Apr15	GCSS13_Apr15	GCSS12_Apr15	GCSS11_Apr15	GCSS10_Apr15	GCSS09_Apr15	GCSS08_Apr15	GCSS07_Apr15	GCSS06_Apr15	GCSS05_Apr15_Rep2	GCSS05_Apr15_Rep1	GCSS05_Apr15	GCSS04_Apr15	GCSS03_Apr15	GCSS02_Apr15	GCSS01_Apr15_Rep2	GCSS01_Apr15_Rep1	GCSS01_Apr15	Apr2015_GCSS01-B_03222016_S30_L004.metaphlan2_taxonomy_profiling.mpa.mpa
UNKNOWN	-1	0	0	0	0	0	0	0	0	0	0	0	0	0	0	0	0	0	0	0	0	0	0	0	0	0	0	0	0	0	0	0	0	0	0	0	0	0	0
s__ANME_2_cluster_archaeon	2056317	0	0	0	0	0	0	0	0	0	0.08972	0	0.51511	0	0	0	0	0	0	0	0	0	0	0	0	0	0	0	0	0	0	0	0	0	0	0	0	0	0
s__Actinobacteria_bacterium_HGW_Actinobacteria_5	2013650	0	0	0	0	0	0	0	0	0.02569	0	0	0	0.22729	0	0	0	0	0	0	0	0	0	0	0	0.03849	0	0	0.02631	0	0	0	0	0.04776	0	0	0	0	0
s__Actinomyces_odontolyticus	1660	0.21508	0.09772	0	0	0	0	0	0	0	0	0	0	0	0	0	0	0	0	0	0	0	0	0	0	0	0	0	0	0	0	0	0	0	0	0	0	0	0
s__Actinoplanes_phage_phiAsp2	279303	0	0	0	0	0	0	0	0	0	0	0	0	0.19931	0	0	0	0	0	0	0	0	0	0	0	0.36948	0	0	0	0	0	0	0	0	0	0	0	0	0
s__Adoxophyes_orana_granulovirus	170617	0	0	0	0	0	0	0	0	0	0.59304	0.31539	0	0	0.21216	0	0	0	0.32628	0	0	0	0	0	0	0	0	0	0	0	0	0	0	0	0	0	0	0	0
s__Aeromonas_phage_vB_AsaM_56	1127514	2.2453	0	0	5.02229	2.08541	0.52276	1.2387	0.96517	1.28887	0	0.61851	1.10836	1.58195	0.89643	0	0.89247	0	2.05525	0.61123	0.71263	0	1.01369	1.1343	0.56521	0.95064	0.53227	0	0.37231	0.75947	0.85819	0.51636	0	0	0.49367	0	0	0	0
s__Aeromonas_virus_AS4	1921528	0	0	0	0	0	0	0	0	0	0	0	0	0	0	0	0	0	0	0	0.14756	0	0	0	0	0	0	0	0	0	0	0	0	0	0	0	0	0	0
s__Alcelaphine_gammaherpesvirus_1	35252	0	0	0	0	0	0	0	0.55085	0.16032	0	0.37058	0	0	0.49857	0.38303	0.32379	0.41387	0	0.0887	0.30895	0.23623	0.23812	0.13131	0.40119	0.21565	0.34387	0.73202	0.26786	0.35056	0.46333	0.75054	0.54258	0.53468	0.20855	0.54851	0.40949	0.19179	0.54851
s__Alphaproteobacteria_virus_phiJl001	279383	0	0	0	0	0	1.05807	0	0	0	0.67958	1.92847	0	0.71329	0.50165	0	0	0	0	0	0.87567	0	0	0.81973	0.69039	0.55886	0	0	0	0	0	0	0	0	0	0.36065	0.41215	0.77832	0.36065
s__Anaerostipes_hadrus	649756	0	0	0	0	0	0	0	0	0.00844	0	0	0	0	0	0	0	0	0	0	0	0	0	0	0.04066	0	0	0.00871	0	0	0	0	0	0	0	0	0	0	0
s__Anguillid_herpesvirus_1	150286	0	0	0	0	0	0.13788	0	0	0.35895	0	0.2309	0	0.12983	0.74521	0.22016	0.13958	0.17841	0.33053	0.22942	0.08879	0.07359	0.30795	0	0	0.09296	0.15398	0.14564	1.61656	3.27045	0.09987	2.86568	0.04859	0.16715	1.97782	0.33779	0.29421	0.1278	0.33779
s__Ateline_gammaherpesvirus_3	85618	0	0	0	0	0	0.78711	0	0.45186	0.42018	0.2858	1.51995	0.31117	0.49412	0.81795	0.93695	2.12483	1.0185	1.25794	1.01866	0.84477	2.13154	0.78133	0.21542	0.49365	0.53069	0.56415	2.40191	1.97753	1.22501	0.95018	0.78683	13.5472	1.27593	0.85536	1.02843	1.56757	0.31465	1.02843
s__Bacillus_phage_phBC6A51	225725	0	0	0	0	0	0	0	0	0.31271	0	0	0	0	0	0	0	0	0	0	0	0	0	0	0	0	0	0	0	0	0	0	0	0	0	0	0	0	0
s__Bacillus_phage_phBC6A52	225726	0	0	0	0	0	0	0	0	0	0	0	0	0	0	0	0	0	0	0	0	0	0	0	0	0	0	0	0	0	0	0	0	0.05382	0	0	0.10373	0.21235	0
s__Bacteroides_phage_B124_14	1105171	0	0	0	2.63611	0	0	0	0	0	0	0	0	0	0	0	0	0	0	0	0	0.13605	0	0	0	0	0	0	0	0	0	0	0	0	0	0	0	0	0
s__Bathycoccus_sp_RCC1105_virus_BpV	933845	0	0	0	0	0	2.04639	1.50117	1.24163	0.95268	1.94161	1.7601	2.04666	0	1.06155	0.84199	1.58019	2.34655	1.89802	0.82734	1.4386	0.95172	1.26243	1.53132	1.03675	0.85014	1.56822	0	1.06535	1.05202	1.10155	0.88451	0	0.2233	0.6317	0	0	0.33447	0
s__Betaproteobacteria_bacterium_HGW_Betaproteobacteria_14	2013705	0	0	0	0	0	0	0	0	0	0	0	0	0	0	0	0	0	0	0	0	0	0	0	0	0	0.27643	0	0	0	0	0	0	0	0	0	0	0	0
s__Bifidobacterium_adolescentis	1680	4.85908	4.603	3.28715	1.30661	1.22906	0	0	0.57867	0.47458	0	0	0.27118	1.06153	0.04764	0.14109	0.17379	0	0	0	0	0.06955	0.11539	0.26539	0.25607	0.39665	0	0.04929	0.67473	0	0	0	0.00109	0.09894	0	0	0.09057	0.08752	0
s__Bifidobacterium_longum	216816	0.64323	0.16691	0	0	0	0	0	0.05462	0.14659	0	0	0	0.07854	0	0	0	0	0	0	0	0	0	0	0.0768	0.03786	0	0.02405	0.11453	0	0	0	0	0	0	0	0.01421	0	0
s__Bovine_alphaherpesvirus_1	10320	0	0	0	0	0	0	0	0.1318	0	0	0	0	0	0	0	0.15495	0	0	0	0	0	0	0	0	0	0	0	0	0	0	0	0.04057	0.04652	0	0	0	0	0
s__Bovine_alphaherpesvirus_5	35244	0	0	0	0	0	0.80096	0.38629	0	0	0	0.49545	0.6762	0	0.53508	0.2276	0.43289	0	0	0.3953	0.09179	0.21055	0.10612	0	0.0894	0.19221	1.6857	0.12087	0.11937	0.31245	0.24863	0.2867	0.02426	0.21662	0	0.06984	0.12166	0.08547	0.06984
s__Bradyrhizobium_sp_BTAi1	288000	0	0	0	0	0	1.00027	1.3453	1.60455	1.09779	1.05247	0.99868	1.291	1.56568	0.83091	1.16765	1.30799	0.57277	0.93921	0.90578	0.81348	0.66104	1.22258	0.46725	0.78859	0.734	1.18292	0.23756	0.76528	0.59105	0.51186	0.62711	0.02935	0.21037	0.36832	0.7683	0.44871	0.72202	0.7683
s__Burkholderia_virus_BcepC6B	279280	0	0	0	0	0	0	0	0	0	0	0	0	0.28435	0	0	0	0	0	0	0	0	0	0	0	0	0.73053	0	0	0	0	0	0	0	0	0	0	0	0
s__Candidatus_Methylomirabilis_oxyfera	671143	0	0	0	0	0	0	0	0	0	0	0	0	0	0	0	0	0	0	0	0	0	0	0	0	0	0.25026	0	0	0	0	0	0	0	0	0	0	0	0
s__Candidatus_Nitrotoga_sp_MKT	2184311	0	0	0	0	0	0	0	0	0	0	0	0	0	0	0	0	0	0	0	0	0	0	0	0	0	0	0	0	0	0	0	0.01104	0	0	0	0	0	0
s__Candidatus_Pelagibacter_ubique	198252	0	0	0	0	0	0	0	0	0	0	0	0	0	0	0	0	0	0	0	0	0	0	0	0	0	0	0	0	0	0	0	0	0	0	0.02812	0.00653	0	0.02812
s__Cellulophaga_phage_phi10_1	1327981	0	0	0	0	0	0	0	0.37958	0	0	0	0	1.22544	0	0	0	0	0	0	0	0	0	0	0.85064	0	0	0	0	0	0	0	0	0	0	0	0	0	0
s__Cellulophaga_phage_phi19_1	1327970	0	0	0	0	0	0	0	0	0	0	0.55164	0	0	0	0	0	0	0	0	0	0	0	0	0	0	0	0	0	0	0	0	0	0	0	0	0	0	0
s__Chloracidobacterium_thermophilum	458033	0.1024	0.21602	0.29113	0	0.54189	0.28604	0.45301	1.74335	1.71196	0.38708	0.28185	0.86186	3.99714	0.85359	0.2497	0.26488	0.33882	0.96157	1.18784	0.1343	0.31077	0.9675	0.76317	2.02114	0.97481	4.58342	0.05323	0.44853	0.06054	0	0.18708	0.01331	0.15438	0.37316	0.03542	0.0603	0.17357	0.03542
s__Chromatiales_bacterium	2026725	0	0	0	0	0	3.1059	4.28515	1.91241	1.05027	2.54581	1.45145	1.97119	0.21686	1.26291	1.99472	5.14218	2.94456	2.53148	0.68317	1.29988	1.49902	1.63542	2.54584	0.39447	2.13849	2.23126	2.1076	0.47534	5.33798	3.85257	5.77458	0.23013	1.99722	2.09776	4.6314	4.15904	5.13753	4.6314
s__Chrysodeixis_chalcites_nucleopolyhedrovirus	320432	0	0	0	0	0	0	0.47784	0.15183	0.35352	0.19207	0.20429	0.83646	0.16603	0.82454	0.42231	0.17849	0.91262	0.42269	1.07576	0.11354	0.13022	0.52508	0.28954	0.22117	0	0	0.68292	0.29533	0.12883	0	0	0.69169	0.32155	0.3449	0.34557	0.75247	0.42291	0.34557
s__Clostridium_phage_PhiS63	1187894	0	0	0	0	0	0	0	0	0	0	0	0.79215	0	0	0	0	0	0	0	0	0	0	0	0.14828	0	0	0	0	0	0	0	0	0	0	0	0	0	0
s__Clostridium_sp_CAG_964	1262848	0.05892	0	0	0	0	0	0	0	0	0	0	0	0	0	0	0	0	0	0	0	0	0	0	0	0	0	0	0	0	0	0	0	0	0	0	0	0	0
s__Collinsella_aerofaciens	74426	3.30008	1.0394	0.3922	0.74465	0.20836	0.04804	0	0.22485	0.2696	0	0	0.03004	0.4606	0.13298	0	0	0	0	0.01565	0	0.09594	0.24085	0.26701	0.10074	0.12218	0	0.04388	0.11424	0	0	0	0.00269	0.01849	0	0	0.08708	0	0
s__Colwellia_phage_9A	765765	0	0	0	0	0	0	0	0	0	0	0	0	0	0	0	0	0	0	0	0.464	0.17442	0	0	0	0	0	0	0	0	0	0	0	0	0	0	0	0	0
s__Coprococcus_comes	410072	1.21341	0.49085	0	0	0	0	0	0	0	0	0	0	0	0	0	0	0	0	0	0	0	0	0	0	0	0	0	0	0	0	0	0	0	0	0	0	0	0
s__Coprococcus_eutactus	33043	1.41459	1.41624	0.52206	0.44598	0	0	0	0	0	0	0	0	0	0	0	0	0	0	0	0	0	0	0	0	0	0	0	0	0	0	0	0	0	0	0	0	0	0
s__Cronobacter_phage_vB_CsaM_GAP161	1141138	0	0	0	0	0	0	0.38253	0	0	0	0	0	0	0	0	0	0	0	0	0	0	0	0.73005	0	0.37408	0.99306	0	0.5007	0	0	0	0	0	0.38983	0	0	0	0
s__Cronobacter_phage_vB_CskP_GAP227	1264737	0	1.45161	0	0	0	0	0	0	0	0	0	0	0	0	0	0	0	1.16129	0	0	0	0	0	0	0	0	0	0	0	0	0	0	0	0	0	0	0	0
s__Cyanophage_KBS_S_2A	889953	0	0	0	0	0	0	1.04547	0	0	0	0	0	0.9104	0	0	0.69513	0	0	0	0.62028	0	0	0	0	0.52736	0	0	0	0	0	0.96871	0	0	0	0.26827	0	0	0.26827
s__Cyanophage_S_TIM5	1137745	0	0	0	0	0	0	0	0	0	0	0	0	0	0	0	0	0	0	0	0	0	0	0	0.4082	0	0	0	0	0	0	0	0	0	0	0	0	0	0
s__Cycloclasticus_pugetii	34068	0	0	0	0	0	0	0	0	0	0	0	0	0	0	0	0	0	0	0.06067	0.19933	0.46213	0	0	0	0	0	0	0	0	0	0	0	0	0	0.12508	0.19599	0.06915	0.12508
s__Cycloclasticus_zancles	1329899	0	0	0	0	0	0	0	0	0	0	0	0	0	0	0	0	0	0	0	0	0	0	0	0	0	0	0	0	0	0	0	0	0	0	0.13459	0.09865	0.05402	0.13459
s__Cyprinid_herpesvirus_1	317858	0	0	0	0	0	0	0	0	0	0	0	0	0	0	0	0	0	0	0	13.9835	15.9892	0	0	0	0	0	14.4493	0	0	13.2047	11.1534	22.1319	23.2035	17.8305	16.7952	0	15.9875	16.7952
s__Cyprinid_herpesvirus_3	180230	0.36921	1.33334	0.5701	0	3.40587	44.6852	23.3151	34.0561	37.9734	10.9101	33.4743	14.9241	15.114	52.6407	49.2068	39.6462	38.5474	24.7796	52.3466	48.289	46.5641	43.6876	34.7918	45.9836	41.2091	28.5764	68.9029	48.3907	34.3391	28.0874	23.7607	59.8271	58.6979	48.8111	56.9383	72.8821	50.2007	56.9383
s__Deltaproteobacteria_bacterium_CG2_30_66_27	1805127	0	0	0	0	0	0	0	0	0	0	0	0	0	0	0	0	0	0	0	0	0	0	0	0	0	0.38474	0	0	0	0	0	0	0	0	0	0	0	0
s__Deltaproteobacteria_bacterium_CG_4_10_14_0_8_um_filter_43_12	1973958	0	0	0	0	0	0	0	0	0	0	0	0	0	0	0	0	0	0	0	0	0	0	0	0	0	0.84468	0	0	0	0	0	0	0	0	0	0	0	0
s__Desulfobacter_hydrogenophilus	2291	0	0	0	0	0	0	0	0	0.07157	0	0	0	0.23539	0.05798	0.13013	0.21401	0.27338	1.4733	0.56841	0.23564	0.07551	0	0	1.01708	0.22902	0	0	0.11214	0	0	0	0	0.04002	0.32026	1.454	1.6286	3.10056	1.454
s__Desulfobacter_postgatei	2293	0	0	0	0	0	0	0	0	0	0	0	0	0.04006	0.02117	0.03324	0	0.08797	0.13193	0.02772	0	0	0	0	0.08947	0.05167	0	0	0.06253	0	0	0	0	0	0.02213	0.03596	0.04976	0.06892	0.03596
s__Desulfobacter_sp	2294	0	0	0	0	0	0.03643	0	0	0.00327	0	0.07032	0	0.34534	0.18385	0.26404	0.02482	0.51328	1.04574	0.18391	0.12543	0.06372	0	0	0.44673	0.26402	0	0	0.10015	0	0	0	0	0.02304	0.07731	0.25383	0.2505	0.42611	0.25383
s__Desulfobacterium_autotrophicum	2296	0	0	0	0	0	0	0	0	0.09549	0	0	0	0	0	0	0	0	0.53692	0.90909	0.13209	0	0	0	1.03587	0	0	0	0	0	0	0	0	0	0.03333	0.32672	0.36435	0.43819	0.32672
s__Desulfocapsa_sulfexigens	65555	0	0	0	0	0	0	0	0	0	0	0	0	0	0.02721	0	0	0.19684	0.08603	0.10907	0.02901	0	0	0	0	0	0	0.04946	0	0	0	0	0	0.07018	0.04757	0.20577	0.22856	0.40346	0.20577
s__Desulfococcus_oleovorans	181663	0	0	0	0	0	0.86241	0	0.50902	0	0	1.02365	0.1309	2.09553	3.44377	3.42378	0.4057	8.58853	8.91659	1.70329	0.45739	1.47801	1.67325	0	0.53279	0.33475	0.04806	0	2.20118	0.33475	0.24294	0.22395	0	0.40047	2.78136	0.02167	0.04395	0.06729	0.02167
s__Dialister_invisus	218538	0.19182	0	0	0	0	0	0	0	0	0	0	0	0	0	0	0	0	0	0	0	0	0	0	0	0	0	0	0	0	0	0	0	0	0	0	0	0	0
s__Dickeya_virus_Limestone	1091052	0	0	0	0	0	0	0	0	0	0	0	0	0	0	0	0	0	0	0	0	0	0	0	0.11852	0	0	0	0	0	0	0	0	0	0	0	0	0	0
s__Dietzia_alimentaria	665550	0	0	0	0	0	0	0	0	0.01211	0	0	0	0	0	0	0	0	0	0	0	0	0	0	0	0	0	0	0	0	0	0	0	0	0	0	0	0	0
s__Draconibacterium_orientale	1168034	0	0	0	0	0	0	0	0	0	0	0	0	0	0	0	0	0	0.03211	0	0	0	0	0	0.10537	0.01288	0	0	0	0	0	0	0	0	0	0.08922	0.15397	0.10796	0.08922
s__Enterobacteria_phage_EcoDS1	532075	0	1.6501	0	0	0	0	0	0	0	0	0	0.3213	0	0	0	0	0	0	0	0	0	0	0	0	0	0	0	0	0	0	0	0	0	0	0	0	0	0
s__Enterobacteria_phage_IME10	1090133	0	0	0	0	0	0	0	0	0	0	0	0	0	0	0	0	0	0	0	0	0	0	0	0.36146	0	0	0	0	0	0	0	0	0	0	0	0	0	0
s__Enterobacteria_phage_K1F	344021	0	0	0	0	0	0	0	0	0.19585	0	0	0.2317	0	0	0	0	0	0	0	0	0	0	0	0	0	0	0	0	0	0	0	0	0	0	0	0	0	0
s__Enterobacteria_phage_P4	10680	0	0	0	0	0	0	0	0	0	0	0	0	0	0	0	0	0	0	0	0	0	0	0	0	0	0	0	0.11741	0	0	0	0	0	0	0	0	0	0
s__Erwinia_phage_PEp14	1131315	0	0	0	0	0	0	0	0	0	0	0	0	0	0	0	0	0	0	0	0	0	0	0	0	0	0	0	0.03545	0	0	0	0	0	0	0	0	0	0
s__Erwinia_phage_vB_EamP_S6	1051675	0	0	0	0	0	0	0	0	0	0	0	0	0	0	0	0	0	0	0.62864	0	0	0	0	0	0	0	0	0	0	0	0	0	0	0	0	0	0	0
s__Erysipelothrix_larvae	1514105	0	0	0	0	0	0	0	0.07099	0.86505	0	0	0	0.45902	0	0	0	0	0.27045	0.27774	0.05056	0	0	0.37693	1.61043	0.49401	0	0	0	0	0	0	0	0.01356	0	0.08672	0.10181	0.06115	0.08672
s__Escherichia_phage_HK639	906669	0	0	0	0	0	0	0	0	0.64717	0	0	0	0	0	0	0	0	0	0	0	0	0	0	0	0	0	0	0	0	0	0	0	0	0	0	0	0	0
s__Escherichia_virus_RB43	115991	0	0	0	0	0	0	0.34677	0	0	0	0	0	0	0	0	0	0	0	0	0	0	0	0	0	0	0	0	0	0	0	0	0	0	0	0	0	0	0
s__Escherichia_virus_V5	1914853	0	0	0	0	0	0	0	0	0	0	0	0	0	0	0	0	0	0	0	0	0.16198	0	0.18008	0	0	0	0	0	0	0	0	0	0	0	0	0	0	0
s__Escherichia_virus_phiV10	1982579	0	0	0	0	0	0	0	0	0	0	0	0	0.47495	0	0	0	0	0	0	0	0	0	0	0	0	0	0	0	0	0	0	0	0	0	0	0	0	0
s__Escherichia_virus_wV8	1965385	0	0	0	0	0	0	0	0	0	0	0	0	0.71373	0	0	0	0	0	0	0	0	0	0.80486	0	0.16523	0	0	0	0	0	0	0	0	0	0	0	0	0
s__Eubacterium_sp_CAG_180	1262882	2.4582	0.87822	0.4443	0.07981	0	0	0	0	0	0	0	0	0	0	0	0	0	0	0	0	0	0	0	0	0	0	0	0	0	0	0	0	0	0	0	0	0	0
s__Eubacterium_sp_OM08_24	2292352	0.35306	0	0	0	0	0	0	0	0	0	0	0	0	0	0	0	0	0	0	0	0	0	0	0	0	0	0	0	0	0	0	0	0	0	0	0	0	0
s__Faecalibacterium_prausnitzii	853	0	0	0	0	0	0	0	0	0.04207	0	0	0	0	0	0	0	0	0	0	0	0	0	0	0	0	0	0	0	0	0	0	0	0	0	0	0	0	0
s__Firmicutes_bacterium_CAG_83	1262992	1.54211	0.35174	0.65271	0	0	0	0	0	0.00595	0	0	0	0.13012	0	0	0	0	0	0	0	0	0	0	0	0	0	0	0	0	0	0	0	0	0	0	0	0	0
s__Formosa_sp_Hel1_31_208	1798225	0	0	0	0	0	0	0	0	0	0	0	0	0	0	0	0	0	0	0	0	0	0	0	0	0	0	0	0	0	0	0	0.00491	0	0	0	0	0	0
s__Formosa_spongicola	570520	0	0	0	0	0	0	0	0	0	0	0	0	0	0	0	0	0	0	0	0	0	0	0	0	0	0	0.1033	0	0	0	0	0.00513	0	0	0	0	0	0
s__Fowl_aviadenovirus_C	190063	0	0	0	0	0	0	0	0	0	0	0	0	0	0	0	0	0	0	0	0	0	0	0	0	0	0	0	0	0	0	0	0.01343	0	0	0	0	0	0
s__Fusicatenibacter_saccharivorans	1150298	0	0	0	0	0	0	0	0	0.19436	0	0	0	0.16072	0	0	0	0	0	0	0	0	0	0	0.0445	0	0	0	0	0	0	0	0	0	0	0	0	0	0
s__Geobacillus_virus_E2	447909	0	0	1.08222	0	0	0	0	0	0	0	0	0	0	0	0	0	0	0	0	0	0	0	0	0	0	0	0	0	0	0	0	0	0	0	0	0	0	0
s__Gordonia_amarae	36821	0	0	0	0	0	0	0	0	0	0	0	0	0	0	0	0	0	0	0	0	0	0	0.16305	0.09313	0	0	0	0	0	0	0	0	0.03749	0	0	0	0	0
s__Gordonia_phage_GTE7	1100814	0	0	0	0	0	0	0	0	0	0	0	0	0	0	0	0	0	0	0	0	0	0	0	0	0	0	0	0	0	0.17771	0	0	0	0	0	0	0	0
s__Gordonia_sputi	36823	0	0	0	0	0	0	0	0	0	0	0	0	0	0	0	0	0	0	0	0	0	0	0	0	0	0	0	0.0839	0	0	0	0	0	0	0	0	0	0
s__Halioglobus_lutimaris	1737061	0	0	0	0	0	1.48167	0	0	0	0	1.15496	0	0	0.6015	0.49517	1.08091	2.47728	3.92038	0.26712	0.51636	2.12111	0.21385	0	0.0145	0.31015	0	1.59775	0.07281	0.04594	0	0.01559	0	0.73942	0.58591	1.82802	1.72939	2.10441	1.82802
s__Human_alphaherpesvirus_2	10310	0	0	0	0	0	0.18795	0	0.32369	0.18841	0	0.87106	0	0.17698	1.61133	1.95067	0.19026	0.7296	0.90113	0.72972	0.24206	0	2.6586	0.30864	0.35363	1.26719	0.40413	0.79413	0.6296	0.82398	2.58651	1.89016	0.20924	0.62838	0.98038	1.28926	0.8823	1.35238	1.28926
s__Human_endogenous_retrovirus_K	45617	0	0	0	0	2.61571	0	0	0	0	0	0	0	0	0	0	0	0	0	0	0	0	0	0	0	0	0	0	0	0	0	0	0	0	0	0	0	0	0
s__Human_immunodeficiency_virus_1	11676	0	0	0	0	0	0	0	0.2072	0	0	0	0	0.22658	0	0.19875	0	0	0	0	0	0	0	0	0	0	0	0	0	0	0	0	0.02551	0	0	0	0	0	0
s__Human_mastadenovirus_F	130309	0	0	0	0	0	0	0	0	0	0	0	0	0	0	0	0	0	0	0	0	0	0	0	0	0	0	0	0	0	0	0	0	0	0	0.26106	0	0	0.26106
s__Hyphomonas_jannaschiana	86	0	0	0	0	0	0	0	0	0	0	0	0	0	0	0	0	0	0	0	0	0	0	0	0	0.13246	0	0	0	0	0	0	0	0	0	0	0	0	0
s__Invertebrate_iridovirus_22	1301279	0	0	0	0	0	0	0	0	0	0	0	0	0	0	0	0	0	0	0	0	0	0	0	0	0	0.64002	0	0	0	0	0	0	0	0	0	0	0	0
s__Ketobacter_alkanivorans	1917421	0	0	0	0	0	0	0	0	0	0	0	0	0	0	0	0	0	0	0	0	0	0	0	0	0	0	0	0	0	0	0	0	0	0	0.02404	0.01003	0	0.02404
s__Klebsiella_phage_JD001	1236000	3.04562	4.02096	0	0	6.02301	0	0	0	0	0.28835	0	1.00101	1.74365	0	0.44652	0	0	0	0	0.54654	0	0	0.59575	0.49179	0.65673	0	0	0	0	0	0	0	0.35084	0	0	0	0	0
s__Klebsiella_virus_0507KN21	2169687	2.52204	0	0	0	0	0	0	0	0	0	0	0	0	0	0	0	0	0	0	0	0	0	0	0	0	0	0	0	0	0	0	0	0	0	0	0	0	0
s__Klebsiella_virus_KP15	1985337	0	0	0	1.40831	0	0	0	0	0	0	0	0	0	0	0	0	0	0	0	0	0	0	0	0	0	0	0	0	0	0	0	0	0	0	0	0	0	0
s__Klebsiella_virus_KP34	1920777	0	0	0	0	2.22478	0	0.49231	0	0	0.54612	0.71578	0	0.9747	0	0	0	0	0	0.14663	0	0	0	0.20757	0.69631	0	0	0	0.71851	0	0.48185	0	0	0	0	0	0	0.15852	0
s__Klebsiella_virus_KP36	1920861	0	0	1.54947	0	0	0	0	0	0	0	0	0	0.69327	0	0	0	0	0	0	0	0	0	0	0.63808	0	0	0	0	0	0	0	0	0	0	0	0	0	0
s__Kocuria_polaris	136273	0	0	0	0	0	0	0	0.04007	0.22671	0	0	0	0.06786	0	0	0	0	0	0	0	0	0	0	1.26641	0.17611	0	0.07555	0	0	0	0	0	0	0	0	0	0	0
s__Kocuria_rosea	1275	0	0	0	0	0	0	0	0	0.49927	0	0	0	0	0	0	0	0	0	0	0	0	0	0.04521	0.708	0.48161	0	0.13017	0	0	0	0	0	0.01709	0	0.00713	0.1134	0	0.00713
s__Labilibaculum_filiforme	1940526	0	0	0	0	0	0	0	0	0	0	0	0	0	0	0	0	0	0	0	0	0	0	0	0	0	0	0	0	0	0	0	0	0	0	0.0416	0.03835	0.12899	0.0416
s__Lactobacillus_phage_JCL1032	37105	0	0	0	0	0	0	0	0	0	0	0	0	0	0	0	0	0	0	0	0	0	0	0	0	0.14196	0	0	0	0	0	0	0	0	0	0	0	0	0
s__Lactobacillus_phage_Sha1	947981	0	0	0	0	0	0	0	0	0	0	0	0	0	0	0	0	0	0	0	0	0	0	0	0.35459	0	0	0	0	0	0	0	0	0	0	0	0	0	0
s__Lactococcus_phage_340	1262533	0	0	0.86971	0	0	0	0	0	0.11837	0	0	0	0	0	0	0	0	0	0	0	0	0	0	0	0	0	0	0	0	0	0	0	0	0	0	0	0	0
s__Lactococcus_phage_BK5_T	31754	0	0	0	0	0	0	0	0	0	0	0	0	0	0	0	0	0	0	0	0	0	0	0	0	0	0	0	0	0	0	0	0.00579	0	0	0	0	0	0
s__Lactococcus_phage_P087	641487	0	0	0	0	0	0	0	0	0	0	0	0	0	0	0	0	0	0	0	0	0	0	0	0	0	0	0	0	0	0	0	0	0.09655	0	0	0	0	0
s__Lactococcus_phage_asccphi28	503388	0	0	0	0	0	0	0	0	0.28849	0	0	0	0	0	0	0	0	0	0	0	0	0	0	0	0	0	0	0	0	0	0	0	0	0	0	0	0	0
s__Lactococcus_phage_jm3	1262536	0	0	0	0	0	0	0	0	0.11373	0	0	0	0.4273	0.53051	0	0	0	0	0	0.14611	0	0	0	0	0	0	0	0	0	0	0	0	0	0	0	0	0	0
s__Lactococcus_phage_ul36	114416	0	0	0	0	0	0	0	0	0	0	0	0	0	0	0	0	0	0	0	0	0	0	0	0	0.19008	0	0	0	0	0	0	0	0	0	0	0	0	0
s__Lactococcus_virus_bIL67	36343	0.20166	0	0.46708	0	0	0	0	0	0	0	0	0	0.15327	0	0	0	0	0.23446	0.02345	0	0	0	0	0	0	0.09091	0	0.07081	0.06178	0	0	0	0	0	0	0	0	0
s__Lentibacter_algarum	576131	0	0	0	0	0	0	0	0	0	0	0	0	0	0.124	0	0	0	0	0.12894	0	0	0	0	0	0	0	0	0	0	0	0	0	0	0	0	0	0	0
s__Loktanella_phage_pCB2051_A	754044	0	0	0	0	0	0	0	0	0	0	0	0	0	0	0	0	0	0	0	0	0	0	0	0	0	0	0	0	0	0	0	0.01447	0	0	0	0	0	0
s__Macaca_mulatta_polyomavirus_1	1891767	0	0	0	0	0	0	0	0.43469	0	0	0	0	0	0	0	0	0	0	0	0	0	0	0	0	0	0	0	0	0	0	0	0	0	0	0	0	0	0
s__Macacine_alphaherpesvirus_1	10325	0	0	0	0	0	0	0	0	0	0	0	0	0	0	0	0	0	0	0	0	0	0	0	0	0	0	0	0	0	0	0	0	0	0	0	0.06386	0	0
s__Maribacter_arcticus	561365	0	0	0	0	0	0	0	0	0	0	0	0	0	0	0	0	0	0	0	0	0	0	0	0.06249	0	0	0.19373	0	0	0	0	0.09607	0	0	0.01065	0.02681	0	0.01065
s__Maribacter_orientalis	228957	0	0	0	0	0	0	0	0	0	0	0	0	0	0	0	0	0	0	0	0	0	0.01527	0	0.2403	0	0	0.1873	0	0	0	0	0.04384	0	0	0	0	0	0
s__Mariprofundus_aestuarium	1921086	0	0	0	0	0	0	0	0	0	0	0	0	0	0	0	0	0	0	0	0.09229	0	0.07303	0	0	0	0	0	0	0	0	0	0	0	0	0	0	0	0
s__Mesotoga_infera	1236046	1.33149	1.51285	1.40042	0.13534	0.37594	0	0	0	0.15067	0	0	0	0.84954	0	0	0	0	0	0	0	0	0	0.04277	0.3754	0.00504	0.13133	0	0	0	0	0	0	0	0	0	0	0	0
s__Mesotoga_prima	1184387	0.87559	0.30904	0.77971	0.50828	0.31389	0	0.04732	0	0.17564	0	0	0.08495	0.60802	0	0	0	0	0	0	0	0	0	0.13536	0.36653	0.04644	0	0	0	0	0	0	0	0	0	0	0	0	0
s__Methanobrevibacter_smithii	2173	0.73462	0.5818	0	0.51032	0	0	0	0.10422	0.09605	0	0	0.26163	0.23207	0	0	0	0	0	0	0	0	0	0.1355	0.01474	0.05217	0	0	0	0	0	0	0	0	0	0	0	0	0
s__Methanosarcina_lacustris	170861	0	0	0	0	0	0	0	0	0	0	0	0	0.02645	0	0	0	0	0	0.14605	0	0	0	0	0.0558	0.12329	0	0	0	0	0	0	0	0	0	0.06348	0.02288	0	0.06348
s__Methanosarcina_sp_MTP4	1434100	0	0	0	0	0	0.04269	0	0	0.03221	0	0	0	0.11468	0	0.04479	0.04962	0	0	0.11277	0	0	0	0.2278	0.07016	0.16735	0	0	0.06437	0	0	0	0	0	0	0	0	0	0
s__Methanothrix_soehngenii	2223	0	0	0	0	0	0	0	0	0.03818	0	0	0	0	0	0	0	0	0	0	0	0	0	0	0.01786	0	0	0	0	0	0	0	0	0	0	0	0	0	0
s__Methyloceanibacter_methanicus	1774968	0	0	0	0	0	0	0	0	0.02787	0	0	0	0	0	0	0	0	0	0	0	0	0	0.01192	0	0	0	0	0	0	0	0	0	0	0	0	0	0	0
s__Methyloceanibacter_superfactus	1774969	0	0	0	0	0	0.35091	0.84879	0.29975	0.16185	0.10382	0.06406	0.31609	0.28829	0.1324	0.13449	0.58518	0	0	0	0.00376	0	0.18715	0.16675	0.17475	0.1206	0.30971	0.07639	0.36488	0.1451	0.09903	0.11746	0.00578	0.09042	0	0	0	0	0
s__Methyloprofundus_sedimenti	1420851	0	0	0	0	0	0	0	0	0	0	0	0	0	0.07027	0	0	0	0	0	0	0	0	0	0	0	0	0	0	0	0	0	0	0	0	0	0	0	0
s__Microbacterium_aurum	36805	0.33317	0	0	0	0	0	0	0	0	0	0	0	0	0	0	0	0	0	0	0	0	0	0	0	0	0	0	0	0	0	0	0	0	0	0	0	0	0
s__Microbacterium_azadirachtae	582680	0	0.06565	0	0	0	0	0	0	0.05902	0	0	0	0.0242	0	0	0	0	0	0	0	0	0	0	0	0	0	0	0.0633	0	0	0	0	0.07162	0	0	0	0	0
s__Microbacterium_laevaniformans	36807	25.3162	27.4388	27.0306	24.49	21.2256	0.13115	0.08084	0.28143	0.13675	0	0.06581	0.05321	1.39471	0.40561	0	0	0	0	0.33994	0	0	0.0835	0.31259	0.33236	0.82531	0.03356	0	1.00791	0.02172	0.14909	0	0	0.35637	0	0.04524	0.1326	0.01817	0.04524
s__Microbacterium_phage_Min1	446529	0	0	0	0	0	0.53624	1.23833	0	0	0	0	0.90321	0	0	0.72961	0.61676	1.18253	0	0	0	0	0.70169	0	0	0	0	0.28322	0	0.44517	0	0.71483	0	0	0	0	0	0.32154	0
s__Microlunatus_phosphovorus	29405	0	0	0	0	0	0	0	0	0	0	0	0	0	0	0	0	0	0	0	0	0	0	0	0	0	0	0	0.01484	0	0	0	0	0.04054	0	0	0	0	0
s__Micromonas_pusilla_virus_12T	755272	0	0	0	0	0	0.91252	0	1.31159	0.97813	0	1.35425	2.58524	0	0.97486	0	0	1.19655	0	1.11878	0.6724	0.84248	0	1.18359	0.81679	0	1.27216	0	1.33512	0	0	0.52639	0	0	0	0	0	0	0
s__Micromonas_sp_RCC1109_virus_MpV1	880161	0	0	0	0	0	0	0	0	0.57301	1.37026	0	0	0	0	0.43982	0	0	0.62191	0	0	0	0	1.41769	0	0	0	0	0	0	0	1.041	0	0	0	0	0	0	0
s__Micropruina_glycogenica	75385	0	0.31725	0.62289	0	0.4225	0.3837	0	0.64361	0.94437	0.05256	0.0938	0.09144	0.81913	0.46365	0.45885	0.3384	0.58295	0.41744	0.41925	0	0	0.24938	0.78012	0.94991	1.46715	0	0.36746	1.59843	0	0.00859	0	0.00773	1.38601	0.07963	0.46323	0.36591	0.39825	0.46323
s__Modestobacter_marinus	477641	0	0	0	0	0	0	0	0	0	0	0	0	0	0	0	0	0	0	0	0	0	0	0	0.06041	0	0	0	0	0	0	0	0	0	0	0	0	0	0
s__Murine_mastadenovirus_B	1146873	0	1.41381	0	0	0	0	0	0	0	0	0	0	0	0	0	0	0	0	0	0	0	0	0	0	0	0	0	0	0	0	0	0	0	0	0	0	0	0
s__Mycobacterium_avium	1764	0	0	0	0	0	0	0	0	0	0	0	0	0.07544	0	0	0	0	0	0	0	0	0	0	0	0	0	0	0	0	0	0	0	0	0	0	0	0	0
s__Mycobacterium_gordonae	1778	0	0	0	0	0	0	0.20055	0.23152	0.1063	0.11737	0.12703	0.13278	0.7539	0.17252	0.11668	0.04551	0.13985	0	0	0	0	0.03176	0.25542	0.11285	0.16098	0	0	0.45526	0.12819	0.03167	0.14825	0	0.08189	0	0.0326	0	0.01252	0.0326
s__Mycobacterium_lepraemurium	64667	0	0	0	0	0	0	0	0	0	0	0	0	0.26364	0	0	0	0	0	0	0	0	0	0	0	0	0	0	0	0	0	0	0	0	0	0	0	0	0
s__Mycobacterium_phage_KayaCho	1340830	0	0	0	0	0	0	0	0	0	0	0	0	0	0	0	0	0	0	0	0	0	0	0	0.1337	0	0	0	0	0	0	0	0	0	0	0	0	0	0
s__Mycobacterium_sp_ITM_2016_00316	2099695	0	0	0	0	0	0	0	0	0	0	0	0	0.00785	0	0	0	0	0	0	0	0	0	0	0	0	0	0	0	0	0	0	0	0	0	0	0	0	0
s__Mycobacterium_sp_Root135	1736457	0	0	0	0	0	0	0	0	0	0	0	0	0	0	0	0	0	0	0	0	0	0	0	0	0.02051	0	0	0	0	0	0	0	0	0	0	0	0	0
s__Mycobacterium_sp_ST_F2	1490484	0	0	0	0	0	0	0	0	0.04405	0	0	0	0.0227	0	0	0	0	0	0	0	0	0	0.05663	0.0894	0.04727	0	0	0.02943	0	0	0	0	0.03817	0	0	0	0	0
s__Mycobacterium_sp_YC_RL4	1682113	0	0	0	0	0	0	0	0	0.00413	0	0	0	0.13412	0	0	0	0	0	0	0	0	0	0.1729	0.08521	0.09474	0	0	0.0711	0	0	0	0	0	0	0	0	0	0
s__Mycobacteroides_immunogenum	83262	0	0	0	0	0	0	0	0	0	0	0	0	0	0	0	0	0	0	0	0	0	0	0	0	0	0	0	0	0	0	0	0	0	0	0	0.03638	0	0
s__Mycolicibacterium_brumae	85968	0	0	0	0	0	0	0	0	0	0	0	0	0.07187	0	0	0	0	0	0	0	0	0	0	0	0	0	0	0	0	0	0	0	0	0	0	0	0	0
s__Mycolicibacterium_chlorophenolicum	37916	0	0	0	0	0	0	0	0	0	0	0	0	0	0	0	0	0	0	0	0	0	0	0	0.07617	0	0	0	0	0	0	0	0	0	0	0	0	0	0
s__Mycolicibacterium_chubuense	1800	0	0	0	0	0	0	0	0	0	0	0	0	0	0	0	0	0	0	0	0	0	0	0	0.00473	0	0	0	0	0	0	0	0	0	0	0	0	0	0
s__Mycolicibacterium_doricum	126673	0	0	0	0	0	0.02663	0	0.06773	0.08041	0.05875	0	0.09948	0.20101	0	0	0	0	0	0	0	0	0	0.06513	0.03474	0.16217	0.02997	0	0.04485	0	0	0	0	0.05479	0	0	0	0	0
s__Mycolicibacterium_fallax	1793	0	0	0	0	0	0	0	0	0	0	0	0	0	0	0	0	0	0	0	0	0	0	0	0.02132	0.02121	0	0	0	0	0	0	0	0	0	0	0	0	0
s__Mycolicibacterium_insubricum	444597	0	0	0	0	0	0	0	0	0	0	0	0	0	0	0	0	0	0	0	0	0	0	0	0.05393	0.07209	0	0.16825	0	0	0	0	0.10847	0.07409	0	0	0.04256	0	0
s__Mycolicibacterium_llatzerense	280871	0	0	0	0	0	0	0	0	0	0	0	0	0	0	0	0	0	0	0	0	0	0	0	0.05576	0	0	0	0	0	0	0	0	0	0	0	0	0	0
s__Mycolicibacterium_mucogenicum	56689	0.52282	1.73492	2.74168	2.89451	2.94217	0.66266	2.05644	1.50608	1.7142	0.96911	1.42328	2.12327	5.61229	1.43453	1.4899	1.4904	1.7391	1.59918	0.21365	0.24699	0.68433	1.2006	2.49208	2.4604	2.73738	1.15413	0.9378	2.13642	1.50938	1.01022	2.14356	0.02437	0.93089	0.56788	0.56947	0.67175	0.47577	0.56947
s__Mycolicibacterium_obuense	1807	0	0	0	0	0	0	0	0	0	0	0	0	0	0	0	0	0	0	0	0	0	0	0	0.02397	0.01602	0	0	0	0	0	0	0	0	0	0	0.07508	0	0
s__Mycolicibacterium_rhodesiae	36814	0	0	0	0	0	0	0	0	0	0	0	0	0.09557	0	0	0	0	0	0	0	0	0	0	0	0	0	0	0	0	0	0	0	0.01547	0	0	0	0	0
s__Mythimna_unipuncta_granulovirus_A	2169745	0	0	0	0	0	0	0	0	0	0.66366	0.39714	0	0	0	0	0	0	0	0	0	0	0	0	0	0	0	0	0	0.15568	0	0	0	0	0	0	0	0	0
s__Nakamurella_multipartita	53461	0	0	0	0	0	0	0	0	0.21001	0	0	0	0.13598	0	0	0	0	0	0.03822	0	0	0	0.40358	0.61948	0.20462	0	0	0.06086	0	0	0	0	0.06489	0	0	0	0	0
s__Nocardia_phage_NBR1	1109711	0	0	0	0	0	0	0	0	0	0	0	0	0.48256	0	0	0	0	0	0	0	0	0	0	0	0	0	0	0	0	0	0	0	0	0	0	0	0	0
s__Orgyia_leucostigma_nucleopolyhedrovirus	490711	0	0	0	0	0	0	0	0	0	0	1.07618	0	0	0	0	0	0	0	0	0	0	0	0	0	0	0	0	0	0	0	0	0	0	0	0	0	0	0
s__Oscillibacter_sp_CAG_241	1262911	0.80734	0.16682	0	0	0	0	0	0	0.04236	0	0	0.00906	0.27325	0	0	0	0	0	0	0	0	0	0	0	0	0	0	0	0	0	0	0	0	0	0	0	0	0
s__Ostreococcus_lucimarinus_virus_1	880162	0	0	0	0	0	1.38763	2.41553	1.88287	0.85113	1.15531	1.45446	1.87446	0	1.37494	1.44505	1.22569	1.81594	2.30897	1.20202	1.23219	0.91139	1.24909	1.2214	0.33098	1.26228	1.55149	0	2.03782	1.08624	1.37794	1.2736	0	0.43215	1.47618	1.05909	0.48058	0.85251	1.05909
s__Ostreococcus_lucimarinus_virus_OlV5	754064	0	0	0	0	0	0.76845	0	0.78408	0.36169	1.83881	0.47622	0.49253	0	0.20086	0.35607	1.57182	0.40833	1.23357	0.72458	0.30533	0.35625	0	0	0.19049	0.31312	0.6531	0	0.55646	1.0599	0.36356	0.54276	0	0.15823	0.31726	0.20615	0.05112	0.36693	0.20615
s__Ostreococcus_tauri_virus_1	642926	0	0	0	0	0	0.2718	1.1476	0.53427	0	1.05007	0.60478	1.0882	0	0	0.75675	0	0	0	0.63404	0	0.18751	0.76682	0	0	0.54491	0	0	0.60818	0.99033	0	0.52099	0	0	0.1059	0	0	0	0
s__Ostreococcus_tauri_virus_2	696472	0	0	0	0	0	0	0	0	0	0	0	0	0.12109	0	0	0	0.16639	0	0.31172	1.5866	0	0	0.21116	0	0	0	0	0.28627	0.25869	0	0	0	0	0	0	0	0	0
s__Ostreococcus_virus_OsV5	489089	0	0	0	0	0	1.10666	1.18954	0.36865	0.57362	1.67761	1.65863	1.12197	0	0.68387	0.98478	1.73579	0	0.93896	0.76623	0.62371	0.46076	1.69743	0.82724	0.5411	0.3334	0.46968	0	1.36002	0.93334	1.00127	0.88902	0	0.26758	0.90638	0	0	0.56385	0
s__Papiine_alphaherpesvirus_2	340907	0	0	0	0	0	0	0	0	0.10329	0	0	0	0	0	0	0	0	0	0	0	0	0	0	0.12924	0	0	0.14511	0	0	0	0.13816	0.0437	0	0	0	0	0	0
s__Pelagibacter_phage_HTVC008M	1283076	0	5.1867	4.93422	0	4.03747	0	0	1.44746	0.97217	0.84673	1.14357	0	1.16531	0	0	0	0	0	0.95193	0.52541	0	0.53413	0.62712	0	0	0	0	0.43945	0	0.6253	0	0	0	0	0	0	0	0
s__Pelagibacter_phage_HTVC010P	1283077	10.0729	9.68502	10.3076	16.0277	14.9106	5.405	8.94612	9.07544	6.57236	9.21942	10.2507	10.5876	7.12241	6.32033	8.41435	6.51024	6.40288	9.85212	4.47643	6.61404	4.4435	5.62439	9.1355	5.41206	6.0443	13.8177	0.5731	8.58135	10.8792	13.4251	10.2793	0.05341	1.48422	4.16117	1.84647	2.16105	2.94922	1.84647
s__Pelagibacter_phage_HTVC011P	1283078	0.73513	0	1.37891	0	0	1.47751	1.6097	1.9034	1.05804	3.21898	1.06842	1.62574	0.86179	0.51181	2.89845	1.57549	2.04235	2.75493	1.25842	0.73012	0.78599	0.73334	1.76353	1.07432	0.81171	1.52372	0	1.06551	2.07053	1.90256	2.05462	0	0.32453	1.56482	0.30206	0.56197	0	0.30206
s__Pelagibacter_phage_HTVC019P	1283079	0	0	6.07036	0	4.85417	1.25931	2.20004	2.00994	1.6243	3.21385	2.10559	3.48513	1.79026	1.46724	1.76786	1.08232	3.16952	2.76737	2.06348	0.72796	1.2454	1.57606	1.97183	1.19374	1.41003	1.76317	0.18593	1.15973	2.00566	2.05532	1.56471	0	0.43312	1.22887	0.60981	0.47452	0.40737	0.60981
s__Planktomarina_temperata	1284658	0	0	0	0	0	0	0	0	0.0599	0	0	0	0	0	0	0	0	0	0.16495	0	0	0	0	0	0	0	0	0	0	0	0	0	0	0	0.06206	0.04946	0.03792	0.06206
s__Prochlorococcus_phage_P_GSP1	382262	0	0	0	0	0	0	0	0	0	0	0	0	0	0.29483	0	0	0	0	0.43547	0	0	0	0	0	0	0	0	0	0	0	0	0	0	0	0	0	0	0
s__Prochlorococcus_phage_P_SSM7	445688	0	0	0	0	0	0	0	0	0	0	0	0	0	0	0	0	0	0	0	0.30108	0.32385	0	0	0	0	0	0	0	0	0	0	0	0	0	0	0	0	0
s__Prochlorococcus_phage_Syn33	444878	0	0	0	0	0	0	0	0	3.05571	6.33863	0	0	0	0	0	0	0	0	0	0	0	0	0	0	2.19853	0	0	0	4.87946	2.89276	4.47543	0	0	0	0	0	0	0
s__Pseudoalteromonas_phage_H105_1	877240	0	0	0	0	0	0	0	0	0	0	0	0	0	0	0	0	0	0	0	0	0	0	0.56047	0	0	0	0	0	0	0	0	0	0	0	0	0	0	0
s__Pseudoalteromonas_phage_RIO_1	1316739	0	0	0	0	0	0	0	0	0	0.76719	0	0	0	0	0	0	0	0	0	0	0.23027	0	0	0	0	0	0	0	0.32084	0	0.08675	0	0	0	0	0	0	0
s__Pseudomonas_phage_tf	1114179	0	0	0	0	0	0	0	0	0	0	0	0	0	0	0	0	0	0	0	0	0	0	0	0	0.19841	0	0	0	0	0	0	0	0	0	0	0	0	0
s__Pseudomonas_virus_gh1	1985740	0	0	0	0	0	0	0	0	0	0	0	0	0	0	0	0	0	0	0	0	0.22062	0.19147	0	0	0	0.32116	0	0	0	0	0	0	0	0	0	0	0	0
s__Pseudoruegeria_lutimaris	571298	0	0	0	0	0	0	0	0	0	0	0	0	0	0	0	0	0	0	0	0	0	0	0	0	0	0	0	0	0	0	0	0	0.08381	0	0	0.00618	0	0
s__Puniceispirillum_phage_HMO_2011	948071	4.56176	5.03382	9.77412	10.4108	6.50608	5.51827	5.79505	5.8909	4.70737	7.53569	3.9942	5.78597	2.52656	2.45647	5.06314	5.55466	5.58337	6.72764	4.59737	2.2207	3.74089	3.23309	3.38896	2.54851	2.84092	5.13447	0.43678	2.27565	4.30029	4.00875	4.70617	0.06989	0.87485	2.8294	0.87274	0.98134	1.22241	0.87274
s__Rhodocyclales_bacterium	2072421	0	0	0	0	0	0	0	0	0	0	0	0	0	0	0	0	0	0	0	0	0	0	0	0	0	0.02931	0	0	0	0	0	0	0	0	0	0	0	0
s__Rhodothermus_phage_RM378	148943	0	0	0	0	0	0	0	0	0.59835	0	0	0	0	0	0	0	0	0	0	0	0	0	0	0	0	0	0	0	0	0	0	0	0	0	0	0	0	0
s__Roseobacter_virus_SIO1	136084	4.51768	3.85972	5.05433	4.96658	3.16156	1.8034	2.81062	6.56042	1.70878	2.48384	5.23904	7.45782	17.0937	3.26509	1.18255	3.87035	1.90932	2.56349	2.81334	2.16724	4.41271	8.13787	1.8441	1.91434	5.14664	6.18393	0.26561	1.57311	1.3615	1.03256	1.11014	0	0.2628	1.62397	1.12141	0.82119	1.57028	1.12141
s__Rubritalea_profundi	1658618	0	0	0	0	0	0	0	0	0	0	0	0	0	0	0	0	0	0	0	0	0	0	0	0	0	0	0	0	0	0	0	0.00748	0	0	0	0	0	0
s__Ruminococcus_bromii	40518	7.06937	11.4614	7.3828	4.45295	1.61663	0	0	0.17529	0.16052	0	0	0.12054	0.38264	0.05927	0	0	0	0	0	0	0	0	0	0.13293	0.02319	0	0	0.12865	0	0	0	0	0	0	0	0	0	0
s__Ruminococcus_torques	33039	4.96592	2.77083	1.22172	1.48033	0.83329	0	0	0	0.05772	0	0	0	0.27349	0	0	0	0	0	0	0	0	0	0	0.00824	0	0	0	0	0	0	0	0	0	0	0	0	0	0
s__Saimiriine_gammaherpesvirus_2	10381	0	0	0	0	0	0	0	0	0	0	0	0	0	0.20321	0	0	0	0	0	0	0	0	0	0	0	0	0	0	0	0	0.1748	1.381	0	0	0	0.2945	0	0
s__Salmonella_phage_7_11	1054968	0	0	0	0	0	0	0	0	0	0	0	0	0	0	0	0	0	0	0	0	0	0	0	0.5657	0.58817	0	0	0	0	0	0	0	0	0	0	0	0	0
s__Salmonella_phage_Vi_II_E1	424716	1.38995	0	0	0	0	0	0	0	0.76457	0	0	1.29531	1.79731	0	0	0	0	0	0	0	0	0	0	0	0	0.63668	0	0	0	0	0	0	0	0	0.43319	0.41082	0.70684	0.43319
s__Salmonella_virus_Epsilon15	1982580	0	0	0	0	0	0	0	0	0	0	0	0	0	0	0	0	0	0	0	0	0	0	0	0	0	0	0	0	0.18034	0	0	0	0	0	0.72558	0	0	0.72558
s__Salmonella_virus_HK620	155148	0	0	0	0	0	0	0	0	0	0	0	0	0.27555	0	0	0	0	0	0	0	0	0	0	0	0	0	0	0	0	0	0	0	0	0	0	0	0	0
s__Salmonella_virus_Jersey	2005696	0	0	0	0	0	0	0	0	0.14345	0	0	0.64709	0.99788	0	0	0	0	0.34304	0	0	0	0	0	0.53847	0.38591	0	0	0	0	0	0	0	0	0.1866	0	0	0	0
s__Salmonella_virus_SP31	1911006	0	0	0	0	0	0	0	0	0	0	0	0	0	0	0	0	0	0	0	0	0	0	0	0.15817	0.17003	0	0	0	0	0	0	0	0	0	0	0	0	0
s__Salmonella_virus_SPN1S	1982581	0	0	0	0	0	0	0	0	0	0	0	0	0	0	0	0	0	0	0	0.3248	0	0	0	0	0	0	0	0	0	0	0	0	0	0	0	0	0	0
s__Sedimenticola_selenatireducens	191960	0	0	0	0	0	0	0	0	0	0	0	0	0	0	0	0	0	0	0	0	0	0	0	0	0	0	0	0	0	0	0	0.02094	0	0	0	0	0	0
s__Sedimenticola_sp	1940285	0	0	0	0	0	9.80775	5.34816	4.1216	2.78721	3.55806	5.92132	1.67705	0.83159	3.96447	1.69286	4.41321	1.3606	1.79838	3.29981	2.36853	1.99766	9.52009	1.81136	3.97999	5.36203	1.6552	1.60157	3.38158	1.48191	0.86154	1.55238	0	0.97313	0.80888	1.60227	2.13651	2.58052	1.60227
s__Sedimentitalea_nanhaiensis	999627	0	0	0	0	0	0	0	0	0	0	0	0	0	0	0	0	0	0	0	0	0	0	0	0	0	0	0.03198	0	0	0	0	0.0037	0	0	0	0	0	0
s__Serratia_phage_Eta	1282995	0	0	0	0	0	0	0	0	0	0	0	0	0.52595	0	0	0	0	0	0	0	0	0	0	0	0	0	0	0	0	0	0	0	0	0	0	0	0	0
s__Shimia_aestuarii	254406	0	0	0	0	0	0	0	0	0	0	0	0	0	0	0	0	0	0	0	0	0	0	0	0	0	0	0	0	0	0	0	0	0	0	0.06032	0.14789	0.0531	0.06032
s__Silicibacter_phage_DSS3phi2	490912	0	0	0	0	0	0	0	0	0	0	0.27933	0	0	0	0	0	0	0	0	0	0	0	0	0	0	0	0	0	0	0	0	0	0	0	0	0	0	0
s__Simian_mastadenovirus_F	1986019	1.08107	0	0	0	0	0	0	0	0	0	0	0	0	0	0	0	0	0	0	0	0	0	0	0	0	0	0	0	0	0	0	0	0	0	0	0	0	0
s__Skermanella_aerolata	393310	0	0	0	0	0	0	0	0	0.25503	0	0	0	0.03746	0	0	0	0	0	0	0	0	0	0	0.15563	0	0	0	0	0	0	0	0	0	0	0	0	0	0
s__Slackia_isoflavoniconvertens	572010	1.68361	0.8154	0.44	0.74133	0	0	0	0	0	0	0	0	0.07497	0	0	0	0	0	0	0	0	0	0	0	0	0	0	0	0	0	0	0	0	0	0	0	0	0
s__Sphingomonadales_bacterium_EhC05	1849171	0	0	0	0	0	0	0	0	0	0	0	0	0	0	0	0	0	0	0	0	0	0	0	0	0	0	0	0	0	0	0	0.01019	0	0	0	0	0	0
s__Spirochaetae_bacterium_HGW_Spirochaetae_1	2013832	0	0	0	0	0	0	0	0	0	0	0	0	0	0	0	0	0	0.96705	0	0	0	0	0	0	0	0.44474	0	0	0	0	0	0	0	0	0	0	0	0
s__Staphylococcus_virus_CNPH82	398839	0	0	0	0	0	0	0	0	0	0	0	0	0	0	0	0	0	0	0	0.95292	0	0	0	0	0	0	0	0	0	0	0	0	0	0	0	0	0	0
s__Streptococcus_salivarius	1304	0.42827	0	0	0	0	0	0	0	0	0	0	0	0	0	0	0	0	0	0	0	0	0	0	0	0	0	0	0	0	0	0	0	0	0	0	0	0	0
s__Sulfitobacter_phage_EE36phi1	490913	0	0	0	0	0	0	0	0	0	0	0	0	0	0	0	0	0	0	0	0	0	0.17991	0	0	0	0	0	0	0	0	0	0	0	0	0	0	0	0
s__Sulfitobacter_phage_pCB2047_C	754043	0	0	0	0	0	0	0	0	0	0	0	0	0	0	0	0	0	0	0	0	0	0	0	0	0	0	0	0	0	0	0	0.01263	0	0	0	0	0	0
s__Sulfitobacter_sp_JL08	2070369	0	0	0	0	0	0	0	0	0.11485	0	0	0	0	0	0	0	0	0	0	0	0	0	0	0	0	0	0.10746	0	0	0	0	0.02458	0	0	0.21953	0.29751	0.23479	0.21953
s__Sulfitobacter_sp_SK011	1389004	0	0	0	0	0	0	0	0	0	0	0	0	0	0	0	0	0	0	0	0	0	0	0	0.00766	0	0	0.23047	0	0	0	0	0.21867	0	0	0	0	0	0
s__Sulfuritalea_hydrogenivorans	748811	0	0	0	0	0	0	0	0	0	0	0	0	0	0	0	0	0	0	0	0	0	0	0	0	0	0.03636	0	0	0	0	0	0	0	0	0	0	0	0
s__Sulfurovum_sp	1969726	0	0	0	0	0	0	0	0.17686	0.05147	0.11186	0	0	0	0	0.24166	0	0	0	0	0.06613	0	0	0	0	0.14673	0	0.07231	0.086	0.07503	0.07438	0	0	0	0	0.05332	0.13931	0	0.05332
s__Synechococcus_phage_S_CBS1	909297	0	0	0	0	0	0	0	0	0	0	0	1.24467	0	0	0	0	0	0	0	0	0	0	0	0	0	0	0	0	0	0	0	0	0	0	0	0	0	0
s__Synechococcus_phage_S_CBS2	753084	0	0	0	0	0	0	0	0	0	0	0	0	0	1.03002	0	0	0	0	0	0	0.34792	0	0	0	0	0	0	0	0	0	0	0	0	0	0	0	0	0
s__Synechococcus_phage_S_CBS3	753085	0	2.66668	0	0	0	1.88251	1.64673	0.44971	0.74423	1.65026	1.37451	1.52945	0.93589	0.9589	1.13575	1.46127	2.2815	1.66079	1.34231	0.91765	0.68682	0.67598	0.73907	0	0.24664	1.61212	0	0.91842	1.65687	0.73486	1.46655	0.02922	0.15519	0.95111	0	0.44175	0.41219	0
s__Synechococcus_phage_S_CBS4	756275	0	0	0	0	0	0	1.06926	1.01678	0.23864	2.07535	0	0	0	0	0	1.95466	0	0	0.51137	0	0	0	2.39907	0	0	0	0	0	0.82299	0	0.83197	0	0	0	0	0	0	0
s__Synechococcus_phage_S_MbCM25	1340811	0	0	0	0	0	0	0	0.21405	0	0	0	0	0	0	0	0	0	0	0	0	0	0	0	0	0	0	0	0	0	0	0	0	0	0	0	0	0	0
s__Synechococcus_phage_S_RIM2	687800	0	0	0	0	0	0	0	0	0.24538	1.6214	0	0	0	0	0	0	0	0	0	0.36909	0	0	0	0	0	0	0	0	0	0	0	0	0	0	0	0	0	0
s__Synechococcus_phage_S_RIP1	754041	2.53056	1.43936	5.38865	9.34615	5.33374	3.05034	3.60707	1.48397	2.01791	4.78118	2.75245	3.34136	2.46326	1.78659	4.05489	3.42186	4.5815	5.42885	2.76263	0.86429	2.37778	1.02307	3.48738	1.27418	1.45065	4.78912	0.3752	1.78997	5.33349	7.05806	4.22454	0	0.51043	1.7608	0.45301	0.40867	0.70059	0.45301
s__Synechococcus_phage_S_RSM4	555387	0	0	0	0	0	1.8106	0	0	1.21415	0	0	0	0	0	0.44592	0.7687	1.71108	0.97799	0.54052	0	0	0	0	0	0	0	0	0	0	0	0.59997	0	0.35627	0.46301	0	0	0	0
s__Synechococcus_phage_S_SKS1	754042	4.89164	5.2635	5.34381	10.9555	13.2827	3.1695	5.20096	6.26851	6.90016	8.5392	2.8167	6.33455	2.34477	1.8236	2.46803	4.36166	3.06556	2.64597	1.45226	2.3306	1.59857	1.88855	7.90015	2.48115	2.22966	4.27412	0	1.77298	4.62133	3.61515	4.25138	0	0.53175	1.6416	0.45844	0.6421	0.88687	0.45844
s__Synechococcus_phage_S_SM2	444860	0	0	0	0	0	0	0	0	0	0	0	0	1.11001	0	0	0.52744	0	0	0.27674	0	0	0	0	0	0	0	0	0	0.82283	0.42731	0	0	0	0	0	0	0.17621	0
s__Synechococcus_phage_S_ShM2	445683	0	0	0	0	0	0	0	0	0	0	0	0	0	0	0	0	0	0	0.35076	0	0	0	0	0	0.1973	0	0	0	0	0.54966	0.36903	0	0	0	0	0	0	0
s__Tetrasphaera_elongata	101689	0	0	0	0	0	0	0	0	1.08024	0	0	0	0.13692	0	0	0	0	0	0.01101	0.0923	0	0	0.10451	0.67447	0.0468	0	0.30658	0	0	0	0	0.10335	0.02887	0.00664	0	0.05126	0	0
s__Tetrasphaera_jenkinsii	330834	0	0	0	0	0	0	0	0	0	0	0	0	0	0	0	0	0	0	0	0.05444	0	0	0	0.33372	0	0	0.50723	0	0	0	0	0.29059	0	0	0	0	0	0
s__Thalassomonas_phage_BA3	469660	1.14247	0.56053	0	1.43641	1.05411	0.24888	0	0.64447	0.25427	0.21709	0.27477	1.02518	0.62306	0.19484	0.19869	0.13209	0	0	0.04384	0.15169	0.25636	0.1177	0.71254	0.54597	0.30704	0	0	0.29021	0	0.05726	0	0	0	0.08893	0.07006	0.11381	0	0.07006
s__Thaumarchaeota_archaeon_SCGC_AB_539_E09	1198115	0	0	0	0	0	0	0	0	0	0.01269	0	0.18287	0	0	0	0	0	0	0	0	0	0	0	0	0	0	0	0	0	0	0.02958	0	0	0	0	0	0	0
s__Thermoleophilum_album	29539	0	0	0	0	0	0	0	0	0	0	0	0.05428	0	0	0	0	0	0	0	0	0	0	0	0	0	0	0	0	0	0	0	0	0	0	0	0	0	0
s__Thermoplasmatales_archaeon_SCGC_AB_539_C06	1242690	0	0	0	0	0.2926	0.81257	16.228	3.39297	2.06753	13.9095	4.70692	13.0599	0.77948	0.59674	0.22179	0.34887	0	0	0.1788	0.39952	0.06474	2.7376	5.03999	1.5755	4.13562	0	0	1.06224	2.02269	1.31562	1.13949	0	0	0	0	0	0	0
s__Thermus_phage_TMA	699370	0	0	0	0	0	0	0	0	0	0	0	0	0	0	0	0	0	0	0	0	0	0	0.8563	0	0	0	0	0	0	0	0	0	0	0	0	0	0	0
s__Thiobacillus_denitrificans	36861	0	0	0	0	0	0	0	0	0	0	0	0	0	0	0	0	0	0	0	0	0	0	0	0	0	4.93546	0	0	0	0	0	0	0	0	0	0	0	0
s__Trichococcus_flocculiformis	82803	0	0	0	0	0	0.12626	0.06305	0.74151	1.93437	0	0.20484	0.08404	0.87917	0.21571	0.35592	0	0.02993	0.17946	0.14888	0.08133	0	0.51146	0.41968	1.46888	1.46437	0	0.17172	0.43295	0	0.02812	0	0.02447	0.11759	0	0.02979	0.03263	0.04444	0.02979
s__Trichococcus_pasteurii	43064	0	0	0	0	0	0	0	0	0.00939	0	0	0	0	0	0	0	0	0	0	0	0	0	0	0	0	0	0	0	0	0	0	0	0	0	0	0	0	0
s__Tsukamurella_pseudospumae	239498	0	0	0	0	0	0	0	0.30394	0.16087	0	0	0	3.19596	0	0	0	0	0	0	0	0	0	0.43772	0.26216	0.37047	0	0	0.55231	0	0.00608	0	0	0	0	0	0	0	0
s__Vibrio_phage_CP_T1	10689	0	0	0	0	0	0	0	0	0	0	0	0	0	0	0.16711	0	0	0	0	0	0	0	0	0	0	0	0	0	0	0	0	0	0	0	0	0	0	0
s__Vibrio_phage_VBM1	754074	0	0	0	0	0	0	0.98062	0	0.23192	0	0	0	0	0.47415	0	0.99821	0	0	0	0	0	0.40978	0	0	0	1.09116	0	0.56253	1.30296	1.32181	0.72312	0	0	0	0	0	0	0
s__Vibrio_phage_VvAW1	1168281	0.27257	0	0	0	0.50288	0	0	0	0.05182	0	1.03461	0.71627	0.6075	0	0	0.38673	0	0	0.12145	0.06962	0.0422	0	0.04692	0	0	0.06144	0.0645	0	0	0	0	0	0	0	0	0.02439	0.26015	0
s__Vibrio_phage_helene_12B3	573173	0	0	0	0	0	0	0	0	0	0	0	0	0	0	0	0	0	0	0	0	0	0	0	0	0	0	0	0	0	0.37675	0	0	0	0	0.28961	0.53418	1.42979	0.28961
s__Vibrio_phage_henriette_12B8	573174	0	0	0	0	0	0	0	0	0	0	0	0	0	0	0	0	0	0	0.58136	0	0	0	0	0	0	0	0	0	0	0	0	0	0	0	0	0	0	0
s__Vibrio_phage_martha_12B12	573175	0	0	0	0	0	0	0	0.47398	0	0	0	1.18728	0	0	0	0	0	0	0	0	0	0	0	0.64758	0	0	0	0	0.43435	0.72243	0.81456	0	0	0	0	0	0	0
s__Vibrio_phage_pYD38_A	754051	0	0	0	0	0	0	0	0	0.4248	1.33005	0	0	0.93181	0	0	0	0.49039	0	0.30664	0	0	0	0	0	0.17128	0	0	0.40272	0	0	0.4655	0	0.11519	0	0	0	0	0
s__Williamsia_marianensis	322609	0	0	0	0	0	0	0	0	0.09416	0	0	0	0.0821	0	0	0	0	0	0	0	0	0	0	0	0.03397	0	0	0	0	0	0	0	0	0	0	0	0	0
s__Xestia_c_nigrum_granulovirus	51677	0	0	0	0	0	0	0	0	0	0	0	0	0	0	0	0	0	0	0	0	0	0	0	0	0	0	0	0	0	0	0.33213	0	0	0	0	0	0	0
s__delta_proteobacterium_NaphS2	88274	0	0	0	0	0	0	0	0	0	0	0	0	0	0	0	0	0	0	0.13308	0	0.18563	0	0	0	0	0	0	0	0	0	0	0	0	0	0	0	0	0

## Sheet: Supp Table 3 - TMD
Species	taxonomic id	domain	eukarya type	type fungi	lichen	type algae	diatom	microbiome	microbiome water	microbiome water fresh	microbiome water fresh wetland	microbiome water marine	microbiome water sediment	microbiome soil	microbiome soil type	microbiome extreme	euk algae metabolism	euk growth	euk lifestyle	euk lifestyle benthic	euk morphology	euk symmetry	euk secondary structure	euk secondary structure type	euk pigmentation	euk pigmentation type	euk locomotion	euk locomotion structure	biofilm forming	extremophile	extremophile type	euk reproduction	spore forming	euk symbiosis	euk symbiosis host	pathogen	pathogen host	euk antagonism	euk antagonism type	euk content production	euk content list	euk uv resistant	euk uv resistant list	euk toxin	euk toxin type	metabolism	metabolism energy	metabolism electron source	metabolism carbon source
Acinetobacter johnsonii	40214	Bacteria	NA	NA	NA	NA	NA	Host	NA	NA	NA	NA	NA	NA	NA	NA	NA	NA	NA	NA	NA	NA	NA	NA	NA	NA	NA	NA	No	Unknown	NA	NA	No	NA	NA	Unknown	NA	NA	NA	NA	NA	NA	NA	NA	NA	Unknown	Unknown	Unknown	Unknown
Acinetobacter junii	40215	NA	NA	NA	NA	NA	NA	NA	NA	NA	NA	NA	NA	NA	NA	NA	NA	NA	NA	NA	NA	NA	NA	NA	NA	NA	NA	NA	No	NA	NA	NA	No	NA	NA	NA	NA	NA	NA	NA	NA	NA	NA	NA	NA	NA	NA	NA	NA
Acinetobacter parvus	134533	NA	NA	NA	NA	NA	NA	NA	NA	NA	NA	NA	NA	NA	NA	NA	NA	NA	NA	NA	NA	NA	NA	NA	NA	NA	NA	NA	No	NA	NA	NA	No	NA	NA	NA	NA	NA	NA	NA	NA	NA	NA	NA	NA	NA	NA	NA	NA
Acinetobacter phage Acj61	NA	NA	NA	NA	NA	NA	NA	NA	NA	NA	NA	NA	NA	NA	NA	NA	NA	NA	NA	NA	NA	NA	NA	NA	NA	NA	NA	NA	NA	NA	NA	NA	NA	NA	NA	NA	NA	NA	NA	NA	NA	NA	NA	NA	NA	NA	NA	NA	NA
Acinetobacter phage Bphi B1251	NA	NA	NA	NA	NA	NA	NA	NA	NA	NA	NA	NA	NA	NA	NA	NA	NA	NA	NA	NA	NA	NA	NA	NA	NA	NA	NA	NA	NA	NA	NA	NA	NA	NA	NA	NA	NA	NA	NA	NA	NA	NA	NA	NA	NA	NA	NA	NA	NA
Acinetobacter virus AP22	NA	NA	NA	NA	NA	NA	NA	NA	NA	NA	NA	NA	NA	NA	NA	NA	NA	NA	NA	NA	NA	NA	NA	NA	NA	NA	NA	NA	NA	NA	NA	NA	NA	NA	NA	NA	NA	NA	NA	NA	NA	NA	NA	NA	NA	NA	NA	NA	NA
Actinobacteria bacterium HGW Actinobacteria 5	NA	NA	NA	NA	NA	NA	NA	NA	NA	NA	NA	NA	NA	NA	NA	NA	NA	NA	NA	NA	NA	NA	NA	NA	NA	NA	NA	NA	NA	NA	NA	NA	NA	NA	NA	NA	NA	NA	NA	NA	NA	NA	NA	NA	NA	NA	NA	NA	NA
Actinomyces cardiffensis	NA	NA	NA	NA	NA	NA	NA	NA	NA	NA	NA	NA	NA	NA	NA	NA	NA	NA	NA	NA	NA	NA	NA	NA	NA	NA	NA	NA	NA	NA	NA	NA	NA	NA	NA	NA	NA	NA	NA	NA	NA	NA	NA	NA	NA	NA	NA	NA	NA
Actinomyces graevenitzii	55565	Bacteria	NA	NA	NA	NA	NA	Host	NA	NA	NA	NA	NA	NA	NA	NA	NA	NA	NA	NA	NA	NA	NA	NA	NA	NA	NA	NA	No	No	NA	NA	No	NA	NA	Yes	Human	NA	NA	NA	NA	NA	NA	NA	NA	Heterotroph Chemo	Chemo	Unknown	Unknown
Actinomyces naeslundii	1655	NA	NA	NA	NA	NA	NA	NA	NA	NA	NA	NA	NA	NA	NA	NA	NA	NA	NA	NA	NA	NA	NA	NA	NA	NA	NA	NA	No	NA	NA	NA	No	NA	NA	NA	NA	NA	NA	NA	NA	NA	NA	NA	NA	NA	NA	NA	NA
Actinomyces odontolyticus	NA	NA	NA	NA	NA	NA	NA	NA	NA	NA	NA	NA	NA	NA	NA	NA	NA	NA	NA	NA	NA	NA	NA	NA	NA	NA	NA	NA	NA	NA	NA	NA	NA	NA	NA	NA	NA	NA	NA	NA	NA	NA	NA	NA	NA	NA	NA	NA	NA
Actinomyces oris	544580	NA	NA	NA	NA	NA	NA	NA	NA	NA	NA	NA	NA	NA	NA	NA	NA	NA	NA	NA	NA	NA	NA	NA	NA	NA	NA	NA	Yes	NA	NA	NA	No	NA	NA	NA	NA	NA	NA	NA	NA	NA	NA	NA	NA	NA	NA	NA	NA
Actinomyces sp HMSC035G02	NA	NA	NA	NA	NA	NA	NA	NA	NA	NA	NA	NA	NA	NA	NA	NA	NA	NA	NA	NA	NA	NA	NA	NA	NA	NA	NA	NA	NA	NA	NA	NA	NA	NA	NA	NA	NA	NA	NA	NA	NA	NA	NA	NA	NA	NA	NA	NA	NA
Actinomyces sp HPA0247	NA	NA	NA	NA	NA	NA	NA	NA	NA	NA	NA	NA	NA	NA	NA	NA	NA	NA	NA	NA	NA	NA	NA	NA	NA	NA	NA	NA	NA	NA	NA	NA	NA	NA	NA	NA	NA	NA	NA	NA	NA	NA	NA	NA	NA	NA	NA	NA	NA
Actinomyces sp ICM47	NA	NA	NA	NA	NA	NA	NA	NA	NA	NA	NA	NA	NA	NA	NA	NA	NA	NA	NA	NA	NA	NA	NA	NA	NA	NA	NA	NA	NA	NA	NA	NA	NA	NA	NA	NA	NA	NA	NA	NA	NA	NA	NA	NA	NA	NA	NA	NA	NA
Actinomyces sp oral taxon 180	NA	NA	NA	NA	NA	NA	NA	NA	NA	NA	NA	NA	NA	NA	NA	NA	NA	NA	NA	NA	NA	NA	NA	NA	NA	NA	NA	NA	NA	NA	NA	NA	NA	NA	NA	NA	NA	NA	NA	NA	NA	NA	NA	NA	NA	NA	NA	NA	NA
Actinomyces sp oral taxon 181	NA	NA	NA	NA	NA	NA	NA	NA	NA	NA	NA	NA	NA	NA	NA	NA	NA	NA	NA	NA	NA	NA	NA	NA	NA	NA	NA	NA	NA	NA	NA	NA	NA	NA	NA	NA	NA	NA	NA	NA	NA	NA	NA	NA	NA	NA	NA	NA	NA
Actinomyces sp S6 Spd3	NA	NA	NA	NA	NA	NA	NA	NA	NA	NA	NA	NA	NA	NA	NA	NA	NA	NA	NA	NA	NA	NA	NA	NA	NA	NA	NA	NA	NA	NA	NA	NA	NA	NA	NA	NA	NA	NA	NA	NA	NA	NA	NA	NA	NA	NA	NA	NA	NA
Actinomyces turicensis	NA	NA	NA	NA	NA	NA	NA	NA	NA	NA	NA	NA	NA	NA	NA	NA	NA	NA	NA	NA	NA	NA	NA	NA	NA	NA	NA	NA	NA	NA	NA	NA	NA	NA	NA	NA	NA	NA	NA	NA	NA	NA	NA	NA	NA	NA	NA	NA	NA
Actinoplanes phage phiAsp2	NA	NA	NA	NA	NA	NA	NA	NA	NA	NA	NA	NA	NA	NA	NA	NA	NA	NA	NA	NA	NA	NA	NA	NA	NA	NA	NA	NA	NA	NA	NA	NA	NA	NA	NA	NA	NA	NA	NA	NA	NA	NA	NA	NA	NA	NA	NA	NA	NA
Adlercreutzia equolifaciens	446660	NA	NA	NA	NA	NA	NA	NA	NA	NA	NA	NA	NA	NA	NA	NA	NA	NA	NA	NA	NA	NA	NA	NA	NA	NA	NA	NA	No	NA	NA	NA	No	NA	NA	NA	NA	NA	NA	NA	NA	NA	NA	NA	NA	NA	NA	NA	NA
Adoxophyes orana granulovirus	NA	NA	NA	NA	NA	NA	NA	NA	NA	NA	NA	NA	NA	NA	NA	NA	NA	NA	NA	NA	NA	NA	NA	NA	NA	NA	NA	NA	NA	NA	NA	NA	NA	NA	NA	NA	NA	NA	NA	NA	NA	NA	NA	NA	NA	NA	NA	NA	NA
Aeromonas phage vB AsaM 56	NA	NA	NA	NA	NA	NA	NA	NA	NA	NA	NA	NA	NA	NA	NA	NA	NA	NA	NA	NA	NA	NA	NA	NA	NA	NA	NA	NA	NA	NA	NA	NA	NA	NA	NA	NA	NA	NA	NA	NA	NA	NA	NA	NA	NA	NA	NA	NA	NA
Aeromonas virus AS4	NA	NA	NA	NA	NA	NA	NA	NA	NA	NA	NA	NA	NA	NA	NA	NA	NA	NA	NA	NA	NA	NA	NA	NA	NA	NA	NA	NA	NA	NA	NA	NA	NA	NA	NA	NA	NA	NA	NA	NA	NA	NA	NA	NA	NA	NA	NA	NA	NA
Aeromonas virus phiO18P	NA	NA	NA	NA	NA	NA	NA	NA	NA	NA	NA	NA	NA	NA	NA	NA	NA	NA	NA	NA	NA	NA	NA	NA	NA	NA	NA	NA	NA	NA	NA	NA	NA	NA	NA	NA	NA	NA	NA	NA	NA	NA	NA	NA	NA	NA	NA	NA	NA
Alcelaphine gammaherpesvirus 1	NA	Virus	NA	NA	NA	NA	NA	NA	NA	NA	NA	NA	NA	NA	NA	NA	NA	NA	NA	NA	NA	NA	NA	NA	NA	NA	NA	NA	NA	NA	NA	NA	NA	NA	NA	Yes	Animal	NA	NA	NA	NA	NA	NA	NA	NA	NA	NA	NA	NA
Alphaproteobacteria virus phiJl001	NA	NA	NA	NA	NA	NA	NA	NA	NA	NA	NA	NA	NA	NA	NA	NA	NA	NA	NA	NA	NA	NA	NA	NA	NA	NA	NA	NA	NA	NA	NA	NA	NA	NA	NA	NA	NA	NA	NA	NA	NA	NA	NA	NA	NA	NA	NA	NA	NA
Anaerostipes hadrus	649756	Bacteria	NA	NA	NA	NA	NA	Host	NA	NA	NA	NA	NA	NA	NA	NA	NA	NA	NA	NA	NA	NA	NA	NA	NA	NA	NA	NA	No	No	NA	NA	No	NA	NA	No	NA	NA	NA	NA	NA	NA	NA	NA	NA	Chemo Organo Heterotroph	Chemo	Organo	Heterotroph
Anaerotruncus sp CAG 528	NA	NA	NA	NA	NA	NA	NA	NA	NA	NA	NA	NA	NA	NA	NA	NA	NA	NA	NA	NA	NA	NA	NA	NA	NA	NA	NA	NA	NA	NA	NA	NA	NA	NA	NA	NA	NA	NA	NA	NA	NA	NA	NA	NA	NA	NA	NA	NA	NA
Anguillid herpesvirus 1	NA	NA	NA	NA	NA	NA	NA	NA	NA	NA	NA	NA	NA	NA	NA	NA	NA	NA	NA	NA	NA	NA	NA	NA	NA	NA	NA	NA	NA	NA	NA	NA	NA	NA	NA	NA	NA	NA	NA	NA	NA	NA	NA	NA	NA	NA	NA	NA	NA
ANME 2 cluster archaeon	NA	NA	NA	NA	NA	NA	NA	NA	NA	NA	NA	NA	NA	NA	NA	NA	NA	NA	NA	NA	NA	NA	NA	NA	NA	NA	NA	NA	NA	NA	NA	NA	NA	NA	NA	NA	NA	NA	NA	NA	NA	NA	NA	NA	NA	NA	NA	NA	NA
Ateline gammaherpesvirus 3	NA	Virus	NA	NA	NA	NA	NA	NA	NA	NA	NA	NA	NA	NA	NA	NA	NA	NA	NA	NA	NA	NA	NA	NA	NA	NA	NA	NA	NA	NA	NA	NA	NA	NA	NA	Yes	Animal	NA	NA	NA	NA	NA	NA	NA	NA	NA	NA	NA	NA
Atopobium parvulum	1382	NA	NA	NA	NA	NA	NA	NA	NA	NA	NA	NA	NA	NA	NA	NA	NA	NA	NA	NA	NA	NA	NA	NA	NA	NA	NA	NA	No	NA	NA	NA	No	NA	NA	NA	NA	NA	NA	NA	NA	NA	NA	NA	NA	NA	NA	NA	NA
Atopobium rimae	1383	NA	NA	NA	NA	NA	NA	NA	NA	NA	NA	NA	NA	NA	NA	NA	NA	NA	NA	NA	NA	NA	NA	NA	NA	NA	NA	NA	No	NA	NA	NA	No	NA	NA	NA	NA	NA	NA	NA	NA	NA	NA	NA	NA	NA	NA	NA	NA
Atopobium vaginae	82135	NA	NA	NA	NA	NA	NA	NA	NA	NA	NA	NA	NA	NA	NA	NA	NA	NA	NA	NA	NA	NA	NA	NA	NA	NA	NA	NA	Yes	NA	NA	NA	No	NA	NA	NA	NA	NA	NA	NA	NA	NA	NA	NA	NA	NA	NA	NA	NA
Bacillus phage phBC6A51	NA	NA	NA	NA	NA	NA	NA	NA	NA	NA	NA	NA	NA	NA	NA	NA	NA	NA	NA	NA	NA	NA	NA	NA	NA	NA	NA	NA	NA	NA	NA	NA	NA	NA	NA	NA	NA	NA	NA	NA	NA	NA	NA	NA	NA	NA	NA	NA	NA
Bacillus phage phBC6A52	NA	NA	NA	NA	NA	NA	NA	NA	NA	NA	NA	NA	NA	NA	NA	NA	NA	NA	NA	NA	NA	NA	NA	NA	NA	NA	NA	NA	NA	NA	NA	NA	NA	NA	NA	NA	NA	NA	NA	NA	NA	NA	NA	NA	NA	NA	NA	NA	NA
Bacteroides phage B124 14	NA	NA	NA	NA	NA	NA	NA	NA	NA	NA	NA	NA	NA	NA	NA	NA	NA	NA	NA	NA	NA	NA	NA	NA	NA	NA	NA	NA	NA	NA	NA	NA	NA	NA	NA	NA	NA	NA	NA	NA	NA	NA	NA	NA	NA	NA	NA	NA	NA
Bacteroides phage B40 8	NA	NA	NA	NA	NA	NA	NA	NA	NA	NA	NA	NA	NA	NA	NA	NA	NA	NA	NA	NA	NA	NA	NA	NA	NA	NA	NA	NA	NA	NA	NA	NA	NA	NA	NA	NA	NA	NA	NA	NA	NA	NA	NA	NA	NA	NA	NA	NA	NA
Bathycoccus sp RCC1105 virus BpV	NA	NA	NA	NA	NA	NA	NA	NA	NA	NA	NA	NA	NA	NA	NA	NA	NA	NA	NA	NA	NA	NA	NA	NA	NA	NA	NA	NA	NA	NA	NA	NA	NA	NA	NA	NA	NA	NA	NA	NA	NA	NA	NA	NA	NA	NA	NA	NA	NA
Betaproteobacteria bacterium HGW Betaproteobacteria 14	NA	NA	NA	NA	NA	NA	NA	NA	NA	NA	NA	NA	NA	NA	NA	NA	NA	NA	NA	NA	NA	NA	NA	NA	NA	NA	NA	NA	NA	NA	NA	NA	NA	NA	NA	NA	NA	NA	NA	NA	NA	NA	NA	NA	NA	NA	NA	NA	NA
Bifidobacterium adolescentis	1680	NA	NA	NA	NA	NA	NA	NA	NA	NA	NA	NA	NA	NA	NA	NA	NA	NA	NA	NA	NA	NA	NA	NA	NA	NA	NA	NA	No	NA	NA	NA	No	NA	NA	NA	NA	NA	NA	NA	NA	NA	NA	NA	NA	NA	NA	NA	NA
Bifidobacterium angulatum	1683	NA	NA	NA	NA	NA	NA	NA	NA	NA	NA	NA	NA	NA	NA	NA	NA	NA	NA	NA	NA	NA	NA	NA	NA	NA	NA	NA	No	NA	NA	NA	No	NA	NA	NA	NA	NA	NA	NA	NA	NA	NA	NA	NA	NA	NA	NA	NA
Bifidobacterium bifidum	1681	NA	NA	NA	NA	NA	NA	NA	NA	NA	NA	NA	NA	NA	NA	NA	NA	NA	NA	NA	NA	NA	NA	NA	NA	NA	NA	NA	No	NA	NA	NA	No	NA	NA	NA	NA	NA	NA	NA	NA	NA	NA	NA	NA	NA	NA	NA	NA
Bifidobacterium breve	1685	NA	NA	NA	NA	NA	NA	NA	NA	NA	NA	NA	NA	NA	NA	NA	NA	NA	NA	NA	NA	NA	NA	NA	NA	NA	NA	NA	No	NA	NA	NA	No	NA	NA	NA	NA	NA	NA	NA	NA	NA	NA	NA	NA	NA	NA	NA	NA
Bifidobacterium catenulatum	1686	NA	NA	NA	NA	NA	NA	NA	NA	NA	NA	NA	NA	NA	NA	NA	NA	NA	NA	NA	NA	NA	NA	NA	NA	NA	NA	NA	No	NA	NA	NA	No	NA	NA	NA	NA	NA	NA	NA	NA	NA	NA	NA	NA	NA	NA	NA	NA
Bifidobacterium dentium	1689	NA	NA	NA	NA	NA	NA	NA	NA	NA	NA	NA	NA	NA	NA	NA	NA	NA	NA	NA	NA	NA	NA	NA	NA	NA	NA	NA	No	NA	NA	NA	No	NA	NA	NA	NA	NA	NA	NA	NA	NA	NA	NA	NA	NA	NA	NA	NA
Bifidobacterium kashiwanohense	NA	NA	NA	NA	NA	NA	NA	NA	NA	NA	NA	NA	NA	NA	NA	NA	NA	NA	NA	NA	NA	NA	NA	NA	NA	NA	NA	NA	NA	NA	NA	NA	NA	NA	NA	NA	NA	NA	NA	NA	NA	NA	NA	NA	NA	NA	NA	NA	NA
Bifidobacterium longum	216816	NA	NA	NA	NA	NA	NA	NA	NA	NA	NA	NA	NA	NA	NA	NA	NA	NA	NA	NA	NA	NA	NA	NA	NA	NA	NA	NA	No	NA	NA	NA	No	NA	NA	NA	NA	NA	NA	NA	NA	NA	NA	NA	NA	NA	NA	NA	NA
Bifidobacterium minimum	1693	NA	NA	NA	NA	NA	NA	NA	NA	NA	NA	NA	NA	NA	NA	NA	NA	NA	NA	NA	NA	NA	NA	NA	NA	NA	NA	NA	No	NA	NA	NA	No	NA	NA	NA	NA	NA	NA	NA	NA	NA	NA	NA	NA	NA	NA	NA	NA
Bifidobacterium pseudocatenulatum	28026	NA	NA	NA	NA	NA	NA	NA	NA	NA	NA	NA	NA	NA	NA	NA	NA	NA	NA	NA	NA	NA	NA	NA	NA	NA	NA	NA	No	NA	NA	NA	No	NA	NA	NA	NA	NA	NA	NA	NA	NA	NA	NA	NA	NA	NA	NA	NA
Bifidobacterium subtile	77635	NA	NA	NA	NA	NA	NA	NA	NA	NA	NA	NA	NA	NA	NA	NA	NA	NA	NA	NA	NA	NA	NA	NA	NA	NA	NA	NA	NA	NA	NA	NA	NA	NA	NA	NA	NA	NA	NA	NA	NA	NA	NA	NA	NA	NA	NA	NA	NA
Blattodean ambidensovirus 2	NA	NA	NA	NA	NA	NA	NA	NA	NA	NA	NA	NA	NA	NA	NA	NA	NA	NA	NA	NA	NA	NA	NA	NA	NA	NA	NA	NA	NA	NA	NA	NA	NA	NA	NA	NA	NA	NA	NA	NA	NA	NA	NA	NA	NA	NA	NA	NA	NA
Blautia obeum	40520	Bacteria	NA	NA	NA	NA	NA	Host	NA	NA	NA	NA	NA	NA	NA	NA	NA	NA	NA	NA	NA	NA	NA	NA	NA	NA	NA	NA	Unknown	No	NA	NA	Unknown	NA	NA	No	NA	NA	NA	NA	NA	NA	NA	NA	NA	Unknown	Unknown	Unknown	Unknown
Blautia sp CAG 257	NA	NA	NA	NA	NA	NA	NA	NA	NA	NA	NA	NA	NA	NA	NA	NA	NA	NA	NA	NA	NA	NA	NA	NA	NA	NA	NA	NA	NA	NA	NA	NA	NA	NA	NA	NA	NA	NA	NA	NA	NA	NA	NA	NA	NA	NA	NA	NA	NA
Blautia wexlerae	418240	NA	NA	NA	NA	NA	NA	NA	NA	NA	NA	NA	NA	NA	NA	NA	NA	NA	NA	NA	NA	NA	NA	NA	NA	NA	NA	NA	NA	NA	NA	NA	NA	NA	NA	NA	NA	NA	NA	NA	NA	NA	NA	NA	NA	NA	NA	NA	NA
Bovine alphaherpesvirus 1	NA	Virus	NA	NA	NA	NA	NA	NA	NA	NA	NA	NA	NA	NA	NA	NA	NA	NA	NA	NA	NA	NA	NA	NA	NA	NA	NA	NA	NA	NA	NA	NA	NA	NA	NA	Yes	Animal	NA	NA	NA	NA	NA	NA	NA	NA	NA	NA	NA	NA
Bovine alphaherpesvirus 5	NA	Virus	NA	NA	NA	NA	NA	NA	NA	NA	NA	NA	NA	NA	NA	NA	NA	NA	NA	NA	NA	NA	NA	NA	NA	NA	NA	NA	NA	NA	NA	NA	NA	NA	NA	Yes	Animal	NA	NA	NA	NA	NA	NA	NA	NA	NA	NA	NA	NA
Bradyrhizobium sp BTAi1	NA	NA	NA	NA	NA	NA	NA	NA	NA	NA	NA	NA	NA	NA	NA	NA	NA	NA	NA	NA	NA	NA	NA	NA	NA	NA	NA	NA	NA	NA	NA	NA	NA	NA	NA	NA	NA	NA	NA	NA	NA	NA	NA	NA	NA	NA	NA	NA	NA
Bulleidia extructa	118748	Bacteria	NA	NA	NA	NA	NA	Host	NA	NA	NA	NA	NA	NA	NA	NA	NA	NA	NA	NA	NA	NA	NA	NA	NA	NA	NA	NA	Unknown	No	NA	NA	No	NA	NA	Yes	Human	NA	NA	NA	NA	NA	NA	NA	NA	Heterotroph	Unknown	Unknown	Unknown
Burkholderia phage KS5	NA	NA	NA	NA	NA	NA	NA	NA	NA	NA	NA	NA	NA	NA	NA	NA	NA	NA	NA	NA	NA	NA	NA	NA	NA	NA	NA	NA	NA	NA	NA	NA	NA	NA	NA	NA	NA	NA	NA	NA	NA	NA	NA	NA	NA	NA	NA	NA	NA
Burkholderia virus BcepC6B	NA	NA	NA	NA	NA	NA	NA	NA	NA	NA	NA	NA	NA	NA	NA	NA	NA	NA	NA	NA	NA	NA	NA	NA	NA	NA	NA	NA	NA	NA	NA	NA	NA	NA	NA	NA	NA	NA	NA	NA	NA	NA	NA	NA	NA	NA	NA	NA	NA
Candidatus Methylomirabilis oxyfera	NA	NA	NA	NA	NA	NA	NA	NA	NA	NA	NA	NA	NA	NA	NA	NA	NA	NA	NA	NA	NA	NA	NA	NA	NA	NA	NA	NA	NA	NA	NA	NA	NA	NA	NA	NA	NA	NA	NA	NA	NA	NA	NA	NA	NA	NA	NA	NA	NA
Candidatus Nitrotoga sp MKT	NA	NA	NA	NA	NA	NA	NA	NA	NA	NA	NA	NA	NA	NA	NA	NA	NA	NA	NA	NA	NA	NA	NA	NA	NA	NA	NA	NA	NA	NA	NA	NA	NA	NA	NA	NA	NA	NA	NA	NA	NA	NA	NA	NA	NA	NA	NA	NA	NA
Candidatus Pelagibacter ubique	NA	NA	NA	NA	NA	NA	NA	NA	NA	NA	NA	NA	NA	NA	NA	NA	NA	NA	NA	NA	NA	NA	NA	NA	NA	NA	NA	NA	NA	NA	NA	NA	NA	NA	NA	NA	NA	NA	NA	NA	NA	NA	NA	NA	NA	NA	NA	NA	NA
Catenibacterium mitsuokai	100886	NA	NA	NA	NA	NA	NA	NA	NA	NA	NA	NA	NA	NA	NA	NA	NA	NA	NA	NA	NA	NA	NA	NA	NA	NA	NA	NA	No	NA	NA	NA	No	NA	NA	NA	NA	NA	NA	NA	NA	NA	NA	NA	NA	NA	NA	NA	NA
Cellulophaga phage phi10 1	NA	NA	NA	NA	NA	NA	NA	NA	NA	NA	NA	NA	NA	NA	NA	NA	NA	NA	NA	NA	NA	NA	NA	NA	NA	NA	NA	NA	NA	NA	NA	NA	NA	NA	NA	NA	NA	NA	NA	NA	NA	NA	NA	NA	NA	NA	NA	NA	NA
Cellulophaga phage phi18 3	NA	NA	NA	NA	NA	NA	NA	NA	NA	NA	NA	NA	NA	NA	NA	NA	NA	NA	NA	NA	NA	NA	NA	NA	NA	NA	NA	NA	NA	NA	NA	NA	NA	NA	NA	NA	NA	NA	NA	NA	NA	NA	NA	NA	NA	NA	NA	NA	NA
Cellulophaga phage phi19 1	NA	NA	NA	NA	NA	NA	NA	NA	NA	NA	NA	NA	NA	NA	NA	NA	NA	NA	NA	NA	NA	NA	NA	NA	NA	NA	NA	NA	NA	NA	NA	NA	NA	NA	NA	NA	NA	NA	NA	NA	NA	NA	NA	NA	NA	NA	NA	NA	NA
Chloracidobacterium thermophilum	458033	NA	NA	NA	NA	NA	NA	NA	NA	NA	NA	NA	NA	NA	NA	NA	NA	NA	NA	NA	NA	NA	NA	NA	NA	NA	NA	NA	NA	NA	NA	NA	NA	NA	NA	NA	NA	NA	NA	NA	NA	NA	NA	NA	NA	NA	NA	NA	NA
Chromatiales bacterium	2026725	NA	NA	NA	NA	NA	NA	NA	NA	NA	NA	NA	NA	NA	NA	NA	NA	NA	NA	NA	NA	NA	NA	NA	NA	NA	NA	NA	NA	NA	NA	NA	NA	NA	NA	NA	NA	NA	NA	NA	NA	NA	NA	NA	NA	NA	NA	NA	NA
Chrysodeixis chalcites nucleopolyhedrovirus	NA	NA	NA	NA	NA	NA	NA	NA	NA	NA	NA	NA	NA	NA	NA	NA	NA	NA	NA	NA	NA	NA	NA	NA	NA	NA	NA	NA	NA	NA	NA	NA	NA	NA	NA	NA	NA	NA	NA	NA	NA	NA	NA	NA	NA	NA	NA	NA	NA
Clostridium disporicum	84024	NA	NA	NA	NA	NA	NA	NA	NA	NA	NA	NA	NA	NA	NA	NA	NA	NA	NA	NA	NA	NA	NA	NA	NA	NA	NA	NA	NA	NA	NA	NA	Yes	NA	NA	NA	NA	NA	NA	NA	NA	NA	NA	NA	NA	NA	NA	NA	NA
Clostridium leptum	NA	Bacteria	NA	NA	NA	NA	NA	Host	NA	NA	NA	NA	NA	NA	NA	NA	NA	NA	NA	NA	NA	NA	NA	NA	NA	NA	NA	NA	No	No	NA	NA	Yes	NA	NA	No	NA	NA	NA	NA	NA	NA	NA	NA	NA	Chemo Organo Heterotroph	Chemo	Organo	Heterotroph
Clostridium perfringens	1502	NA	NA	NA	NA	NA	NA	NA	NA	NA	NA	NA	NA	NA	NA	NA	NA	NA	NA	NA	NA	NA	NA	NA	NA	NA	NA	NA	Yes	NA	NA	NA	Yes	NA	NA	Yes	Human	NA	NA	NA	NA	NA	NA	NA	NA	NA	NA	NA	NA
Clostridium phage phi24R	NA	NA	NA	NA	NA	NA	NA	NA	NA	NA	NA	NA	NA	NA	NA	NA	NA	NA	NA	NA	NA	NA	NA	NA	NA	NA	NA	NA	NA	NA	NA	NA	NA	NA	NA	NA	NA	NA	NA	NA	NA	NA	NA	NA	NA	NA	NA	NA	NA
Clostridium phage PhiS63	NA	NA	NA	NA	NA	NA	NA	NA	NA	NA	NA	NA	NA	NA	NA	NA	NA	NA	NA	NA	NA	NA	NA	NA	NA	NA	NA	NA	NA	NA	NA	NA	NA	NA	NA	NA	NA	NA	NA	NA	NA	NA	NA	NA	NA	NA	NA	NA	NA
Clostridium sp CAG 413	NA	NA	NA	NA	NA	NA	NA	NA	NA	NA	NA	NA	NA	NA	NA	NA	NA	NA	NA	NA	NA	NA	NA	NA	NA	NA	NA	NA	NA	NA	NA	NA	NA	NA	NA	NA	NA	NA	NA	NA	NA	NA	NA	NA	NA	NA	NA	NA	NA
Clostridium sp CAG 964	NA	NA	NA	NA	NA	NA	NA	NA	NA	NA	NA	NA	NA	NA	NA	NA	NA	NA	NA	NA	NA	NA	NA	NA	NA	NA	NA	NA	NA	NA	NA	NA	NA	NA	NA	NA	NA	NA	NA	NA	NA	NA	NA	NA	NA	NA	NA	NA	NA
Collinsella aerofaciens	74426	Bacteria	NA	NA	NA	NA	NA	Host	NA	NA	NA	NA	NA	NA	NA	NA	NA	NA	NA	NA	NA	NA	NA	NA	NA	NA	NA	NA	No	No	NA	NA	No	NA	NA	No	Human	NA	NA	NA	NA	NA	NA	NA	NA	Chemo Organo Autotroph	Chemo	Organo	Autotroph
Collinsella intestinalis	147207	Bacteria	NA	NA	NA	NA	NA	Host	NA	NA	NA	NA	NA	NA	NA	NA	NA	NA	NA	NA	NA	NA	NA	NA	NA	NA	NA	NA	Unknown	No	NA	NA	No	NA	NA	No	Human	NA	NA	NA	NA	NA	NA	NA	NA	Chemo Heterotroph	Chemo	Unknown	Unknown
Collinsella stercoris	147206	NA	NA	NA	NA	NA	NA	NA	NA	NA	NA	NA	NA	NA	NA	NA	NA	NA	NA	NA	NA	NA	NA	NA	NA	NA	NA	NA	No	NA	NA	NA	No	NA	NA	NA	NA	NA	NA	NA	NA	NA	NA	NA	NA	NA	NA	NA	NA
Colwellia phage 9A	NA	NA	NA	NA	NA	NA	NA	NA	NA	NA	NA	NA	NA	NA	NA	NA	NA	NA	NA	NA	NA	NA	NA	NA	NA	NA	NA	NA	NA	NA	NA	NA	NA	NA	NA	NA	NA	NA	NA	NA	NA	NA	NA	NA	NA	NA	NA	NA	NA
Comamonas testosteroni	285	NA	NA	NA	NA	NA	NA	NA	NA	NA	NA	NA	NA	NA	NA	NA	NA	NA	NA	NA	NA	NA	NA	NA	NA	NA	NA	NA	No	NA	NA	NA	No	NA	NA	NA	NA	NA	NA	NA	NA	NA	NA	NA	NA	NA	NA	NA	NA
Coprococcus catus	116085	NA	NA	NA	NA	NA	NA	NA	NA	NA	NA	NA	NA	NA	NA	NA	NA	NA	NA	NA	NA	NA	NA	NA	NA	NA	NA	NA	No	NA	NA	NA	Yes	NA	NA	Unknown	NA	NA	NA	NA	NA	NA	NA	NA	NA	NA	NA	NA	NA
Coprococcus comes	410072	NA	NA	NA	NA	NA	NA	NA	NA	NA	NA	NA	NA	NA	NA	NA	NA	NA	NA	NA	NA	NA	NA	NA	NA	NA	NA	NA	No	NA	NA	NA	No	NA	NA	NA	NA	NA	NA	NA	NA	NA	NA	NA	NA	NA	NA	NA	NA
Coprococcus eutactus	33043	NA	NA	NA	NA	NA	NA	NA	NA	NA	NA	NA	NA	NA	NA	NA	NA	NA	NA	NA	NA	NA	NA	NA	NA	NA	NA	NA	Yes	NA	NA	NA	No	NA	NA	NA	NA	NA	NA	NA	NA	NA	NA	NA	NA	NA	NA	NA	NA
Corynebacterium variabile	1727	NA	NA	NA	NA	NA	NA	NA	NA	NA	NA	NA	NA	NA	NA	NA	NA	NA	NA	NA	NA	NA	NA	NA	NA	NA	NA	NA	No	NA	NA	NA	No	NA	NA	NA	NA	NA	NA	NA	NA	NA	NA	NA	NA	NA	NA	NA	NA
Corynebacterium xerosis	1725	Bacteria	NA	NA	NA	NA	NA	Host	NA	NA	NA	NA	NA	NA	NA	NA	NA	NA	NA	NA	NA	NA	NA	NA	NA	NA	NA	NA	Unknown	No	NA	NA	No	NA	NA	Yes	Animal Human	NA	NA	NA	NA	NA	NA	NA	NA	Organo Heterotroph	Unknown	Organo	Heterotroph
Cronobacter phage vB CsaM GAP161	NA	NA	NA	NA	NA	NA	NA	NA	NA	NA	NA	NA	NA	NA	NA	NA	NA	NA	NA	NA	NA	NA	NA	NA	NA	NA	NA	NA	NA	NA	NA	NA	NA	NA	NA	NA	NA	NA	NA	NA	NA	NA	NA	NA	NA	NA	NA	NA	NA
Cronobacter phage vB CskP GAP227	NA	NA	NA	NA	NA	NA	NA	NA	NA	NA	NA	NA	NA	NA	NA	NA	NA	NA	NA	NA	NA	NA	NA	NA	NA	NA	NA	NA	NA	NA	NA	NA	NA	NA	NA	NA	NA	NA	NA	NA	NA	NA	NA	NA	NA	NA	NA	NA	NA
Cryobacterium arcticum	670052	NA	NA	NA	NA	NA	NA	NA	NA	NA	NA	NA	NA	NA	NA	NA	NA	NA	NA	NA	NA	NA	NA	NA	NA	NA	NA	NA	NA	NA	NA	NA	NA	NA	NA	NA	NA	NA	NA	NA	NA	NA	NA	NA	NA	NA	NA	NA	NA
Cupriavidus gilardii	82541	NA	NA	NA	NA	NA	NA	NA	NA	NA	NA	NA	NA	NA	NA	NA	NA	NA	NA	NA	NA	NA	NA	NA	NA	NA	NA	NA	NA	NA	NA	NA	NA	NA	NA	NA	NA	NA	NA	NA	NA	NA	NA	NA	NA	NA	NA	NA	NA
Cupriavidus sp	NA	NA	NA	NA	NA	NA	NA	NA	NA	NA	NA	NA	NA	NA	NA	NA	NA	NA	NA	NA	NA	NA	NA	NA	NA	NA	NA	NA	NA	NA	NA	NA	NA	NA	NA	NA	NA	NA	NA	NA	NA	NA	NA	NA	NA	NA	NA	NA	NA
Cutibacterium acnes	1747	Bacteria	NA	NA	NA	NA	NA	Host	NA	NA	NA	NA	NA	NA	NA	NA	NA	NA	NA	NA	NA	NA	NA	NA	NA	NA	NA	NA	Yes	No	NA	NA	No	NA	NA	Yes	Human	NA	NA	NA	NA	NA	NA	NA	NA	Chemo Organo Heterotroph Autotroph	Chemo	Organo	Heterotroph Autotroph
Cyanophage KBS S 2A	NA	NA	NA	NA	NA	NA	NA	NA	NA	NA	NA	NA	NA	NA	NA	NA	NA	NA	NA	NA	NA	NA	NA	NA	NA	NA	NA	NA	NA	NA	NA	NA	NA	NA	NA	NA	NA	NA	NA	NA	NA	NA	NA	NA	NA	NA	NA	NA	NA
Cyanophage S TIM5	NA	NA	NA	NA	NA	NA	NA	NA	NA	NA	NA	NA	NA	NA	NA	NA	NA	NA	NA	NA	NA	NA	NA	NA	NA	NA	NA	NA	NA	NA	NA	NA	NA	NA	NA	NA	NA	NA	NA	NA	NA	NA	NA	NA	NA	NA	NA	NA	NA
Cycloclasticus pugetii	34068	NA	NA	NA	NA	NA	NA	NA	NA	NA	NA	NA	NA	NA	NA	NA	NA	NA	NA	NA	NA	NA	NA	NA	NA	NA	NA	NA	No	NA	NA	NA	No	NA	NA	NA	NA	NA	NA	NA	NA	NA	NA	NA	NA	NA	NA	NA	NA
Cycloclasticus zancles	1329899	NA	NA	NA	NA	NA	NA	NA	NA	NA	NA	NA	NA	NA	NA	NA	NA	NA	NA	NA	NA	NA	NA	NA	NA	NA	NA	NA	No	NA	NA	NA	No	NA	NA	NA	NA	NA	NA	NA	NA	NA	NA	NA	NA	NA	NA	NA	NA
Cyprinid herpesvirus 1	NA	NA	NA	NA	NA	NA	NA	NA	NA	NA	NA	NA	NA	NA	NA	NA	NA	NA	NA	NA	NA	NA	NA	NA	NA	NA	NA	NA	NA	NA	NA	NA	NA	NA	NA	NA	NA	NA	NA	NA	NA	NA	NA	NA	NA	NA	NA	NA	NA
Cyprinid herpesvirus 3	NA	NA	NA	NA	NA	NA	NA	NA	NA	NA	NA	NA	NA	NA	NA	NA	NA	NA	NA	NA	NA	NA	NA	NA	NA	NA	NA	NA	NA	NA	NA	NA	NA	NA	NA	NA	NA	NA	NA	NA	NA	NA	NA	NA	NA	NA	NA	NA	NA
Dehalococcoides mccartyi	61435	NA	NA	NA	NA	NA	NA	NA	NA	NA	NA	NA	NA	NA	NA	NA	NA	NA	NA	NA	NA	NA	NA	NA	NA	NA	NA	NA	No	NA	NA	NA	No	NA	NA	NA	NA	NA	NA	NA	NA	NA	NA	NA	NA	NA	NA	NA	NA
delta proteobacterium 0phS2	NA	NA	NA	NA	NA	NA	NA	NA	NA	NA	NA	NA	NA	NA	NA	NA	NA	NA	NA	NA	NA	NA	NA	NA	NA	NA	NA	NA	NA	NA	NA	NA	NA	NA	NA	NA	NA	NA	NA	NA	NA	NA	NA	NA	NA	NA	NA	NA	NA
Deltaproteobacteria bacterium CG 4 10 14 0 8 um filter 43 12	NA	NA	NA	NA	NA	NA	NA	NA	NA	NA	NA	NA	NA	NA	NA	NA	NA	NA	NA	NA	NA	NA	NA	NA	NA	NA	NA	NA	NA	NA	NA	NA	NA	NA	NA	NA	NA	NA	NA	NA	NA	NA	NA	NA	NA	NA	NA	NA	NA
Deltaproteobacteria bacterium CG2 30 66 27	NA	NA	NA	NA	NA	NA	NA	NA	NA	NA	NA	NA	NA	NA	NA	NA	NA	NA	NA	NA	NA	NA	NA	NA	NA	NA	NA	NA	NA	NA	NA	NA	NA	NA	NA	NA	NA	NA	NA	NA	NA	NA	NA	NA	NA	NA	NA	NA	NA
Desulfobacter hydrogenophilus	2291	Bacteria	NA	NA	NA	NA	NA	Water	NA	NA	NA	NA	NA	NA	NA	NA	NA	NA	NA	NA	NA	NA	NA	NA	NA	NA	NA	NA	Yes	Yes	Psychrophile	NA	No	NA	NA	No	NA	NA	NA	NA	NA	NA	NA	NA	NA	Heterotroph Autotroph Chemo Organo	Chemo	Organo	Autotroph
Desulfobacter postgatei	2293	NA	NA	NA	NA	NA	NA	NA	NA	NA	NA	NA	NA	NA	NA	NA	NA	NA	NA	NA	NA	NA	NA	NA	NA	NA	NA	NA	Yes	NA	NA	NA	No	NA	NA	NA	NA	NA	NA	NA	NA	NA	NA	NA	NA	NA	NA	NA	NA
Desulfobacter sp	NA	NA	NA	NA	NA	NA	NA	NA	NA	NA	NA	NA	NA	NA	NA	NA	NA	NA	NA	NA	NA	NA	NA	NA	NA	NA	NA	NA	NA	NA	NA	NA	NA	NA	NA	NA	NA	NA	NA	NA	NA	NA	NA	NA	NA	NA	NA	NA	NA
Desulfobacterium autotrophicum	2296	Bacteria	NA	NA	NA	NA	NA	Water	NA	NA	NA	NA	NA	NA	NA	NA	NA	NA	NA	NA	NA	NA	NA	NA	NA	NA	NA	NA	No	Yes	Halophile	NA	No	NA	NA	No	NA	NA	NA	NA	NA	NA	NA	NA	NA	Chemo Litho Autotroph	Chemo	Litho	Autotroph
Desulfocapsa sulfexigens	65555	NA	NA	NA	NA	NA	NA	NA	NA	NA	NA	NA	NA	NA	NA	NA	NA	NA	NA	NA	NA	NA	NA	NA	NA	NA	NA	NA	No	NA	NA	NA	No	NA	NA	NA	NA	NA	NA	NA	NA	NA	NA	NA	NA	NA	NA	NA	NA
Desulfococcus oleovorans	181663	NA	NA	NA	NA	NA	NA	NA	NA	NA	NA	NA	NA	NA	NA	NA	NA	NA	NA	NA	NA	NA	NA	NA	NA	NA	NA	NA	No	NA	NA	NA	No	NA	NA	NA	NA	NA	NA	NA	NA	NA	NA	NA	NA	NA	NA	NA	NA
Dialister invisus	218538	NA	NA	NA	NA	NA	NA	NA	NA	NA	NA	NA	NA	NA	NA	NA	NA	NA	NA	NA	NA	NA	NA	NA	NA	NA	NA	NA	No	NA	NA	NA	No	NA	NA	NA	NA	NA	NA	NA	NA	NA	NA	NA	NA	NA	NA	NA	NA
Dickeya virus Limestone	NA	NA	NA	NA	NA	NA	NA	NA	NA	NA	NA	NA	NA	NA	NA	NA	NA	NA	NA	NA	NA	NA	NA	NA	NA	NA	NA	NA	NA	NA	NA	NA	NA	NA	NA	NA	NA	NA	NA	NA	NA	NA	NA	NA	NA	NA	NA	NA	NA
Dietzia alimentaria	665550	NA	NA	NA	NA	NA	NA	NA	NA	NA	NA	NA	NA	NA	NA	NA	NA	NA	NA	NA	NA	NA	NA	NA	NA	NA	NA	NA	No	NA	NA	NA	No	NA	NA	NA	NA	NA	NA	NA	NA	NA	NA	NA	NA	NA	NA	NA	NA
Dorea formicigenerans	39486	NA	NA	NA	NA	NA	NA	NA	NA	NA	NA	NA	NA	NA	NA	NA	NA	NA	NA	NA	NA	NA	NA	NA	NA	NA	NA	NA	No	NA	NA	NA	No	NA	NA	NA	NA	NA	NA	NA	NA	NA	NA	NA	NA	NA	NA	NA	NA
Dorea longicatena	88431	NA	NA	NA	NA	NA	NA	NA	NA	NA	NA	NA	NA	NA	NA	NA	NA	NA	NA	NA	NA	NA	NA	NA	NA	NA	NA	NA	No	NA	NA	NA	No	NA	NA	NA	NA	NA	NA	NA	NA	NA	NA	NA	NA	NA	NA	NA	NA
Draconibacterium orientale	1168034	NA	NA	NA	NA	NA	NA	NA	NA	NA	NA	NA	NA	NA	NA	NA	NA	NA	NA	NA	NA	NA	NA	NA	NA	NA	NA	NA	NA	NA	NA	NA	NA	NA	NA	NA	NA	NA	NA	NA	NA	NA	NA	NA	NA	NA	NA	NA	NA
Eggerthella lenta	84112	NA	NA	NA	NA	NA	NA	NA	NA	NA	NA	NA	NA	NA	NA	NA	NA	NA	NA	NA	NA	NA	NA	NA	NA	NA	NA	NA	No	NA	NA	NA	No	NA	NA	NA	NA	NA	NA	NA	NA	NA	NA	NA	NA	NA	NA	NA	NA
Enorma massiliensis	1472761	Bacteria	NA	NA	NA	NA	NA	Host	NA	NA	NA	NA	NA	NA	NA	NA	NA	NA	NA	NA	NA	NA	NA	NA	NA	NA	NA	NA	No	No	NA	NA	No	NA	NA	Unknown	NA	NA	NA	NA	NA	NA	NA	NA	NA	Chemo Organo Heterotroph	Chemo	Organo	Heterotroph
Enterobacteria phage 13a	NA	NA	NA	NA	NA	NA	NA	NA	NA	NA	NA	NA	NA	NA	NA	NA	NA	NA	NA	NA	NA	NA	NA	NA	NA	NA	NA	NA	NA	NA	NA	NA	NA	NA	NA	NA	NA	NA	NA	NA	NA	NA	NA	NA	NA	NA	NA	NA	NA
Enterobacteria phage EcoDS1	NA	NA	NA	NA	NA	NA	NA	NA	NA	NA	NA	NA	NA	NA	NA	NA	NA	NA	NA	NA	NA	NA	NA	NA	NA	NA	NA	NA	NA	NA	NA	NA	NA	NA	NA	NA	NA	NA	NA	NA	NA	NA	NA	NA	NA	NA	NA	NA	NA
Enterobacteria phage HK225	NA	NA	NA	NA	NA	NA	NA	NA	NA	NA	NA	NA	NA	NA	NA	NA	NA	NA	NA	NA	NA	NA	NA	NA	NA	NA	NA	NA	NA	NA	NA	NA	NA	NA	NA	NA	NA	NA	NA	NA	NA	NA	NA	NA	NA	NA	NA	NA	NA
Enterobacteria phage IME10	NA	NA	NA	NA	NA	NA	NA	NA	NA	NA	NA	NA	NA	NA	NA	NA	NA	NA	NA	NA	NA	NA	NA	NA	NA	NA	NA	NA	NA	NA	NA	NA	NA	NA	NA	NA	NA	NA	NA	NA	NA	NA	NA	NA	NA	NA	NA	NA	NA
Enterobacteria phage K1A	NA	NA	NA	NA	NA	NA	NA	NA	NA	NA	NA	NA	NA	NA	NA	NA	NA	NA	NA	NA	NA	NA	NA	NA	NA	NA	NA	NA	NA	NA	NA	NA	NA	NA	NA	NA	NA	NA	NA	NA	NA	NA	NA	NA	NA	NA	NA	NA	NA
Enterobacteria phage K1F	NA	NA	NA	NA	NA	NA	NA	NA	NA	NA	NA	NA	NA	NA	NA	NA	NA	NA	NA	NA	NA	NA	NA	NA	NA	NA	NA	NA	NA	NA	NA	NA	NA	NA	NA	NA	NA	NA	NA	NA	NA	NA	NA	NA	NA	NA	NA	NA	NA
Enterobacteria phage mEp460	NA	NA	NA	NA	NA	NA	NA	NA	NA	NA	NA	NA	NA	NA	NA	NA	NA	NA	NA	NA	NA	NA	NA	NA	NA	NA	NA	NA	NA	NA	NA	NA	NA	NA	NA	NA	NA	NA	NA	NA	NA	NA	NA	NA	NA	NA	NA	NA	NA
Enterobacteria phage P4	NA	NA	NA	NA	NA	NA	NA	NA	NA	NA	NA	NA	NA	NA	NA	NA	NA	NA	NA	NA	NA	NA	NA	NA	NA	NA	NA	NA	NA	NA	NA	NA	NA	NA	NA	NA	NA	NA	NA	NA	NA	NA	NA	NA	NA	NA	NA	NA	NA
Enterobacteria phage phiEcoM GJ1	NA	NA	NA	NA	NA	NA	NA	NA	NA	NA	NA	NA	NA	NA	NA	NA	NA	NA	NA	NA	NA	NA	NA	NA	NA	NA	NA	NA	NA	NA	NA	NA	NA	NA	NA	NA	NA	NA	NA	NA	NA	NA	NA	NA	NA	NA	NA	NA	NA
Enterobacteria phage phiP27	NA	NA	NA	NA	NA	NA	NA	NA	NA	NA	NA	NA	NA	NA	NA	NA	NA	NA	NA	NA	NA	NA	NA	NA	NA	NA	NA	NA	NA	NA	NA	NA	NA	NA	NA	NA	NA	NA	NA	NA	NA	NA	NA	NA	NA	NA	NA	NA	NA
Enterobacteria phage T3	NA	NA	NA	NA	NA	NA	NA	NA	NA	NA	NA	NA	NA	NA	NA	NA	NA	NA	NA	NA	NA	NA	NA	NA	NA	NA	NA	NA	NA	NA	NA	NA	NA	NA	NA	NA	NA	NA	NA	NA	NA	NA	NA	NA	NA	NA	NA	NA	NA
Enterobacteria phage vB KleM RaK2	NA	NA	NA	NA	NA	NA	NA	NA	NA	NA	NA	NA	NA	NA	NA	NA	NA	NA	NA	NA	NA	NA	NA	NA	NA	NA	NA	NA	NA	NA	NA	NA	NA	NA	NA	NA	NA	NA	NA	NA	NA	NA	NA	NA	NA	NA	NA	NA	NA
Enterococcus aquimarinus	328396	NA	NA	NA	NA	NA	NA	NA	NA	NA	NA	NA	NA	NA	NA	NA	NA	NA	NA	NA	NA	NA	NA	NA	NA	NA	NA	NA	NA	NA	NA	NA	NA	NA	NA	NA	NA	NA	NA	NA	NA	NA	NA	NA	NA	NA	NA	NA	NA
Enterococcus faecalis	1351	NA	NA	NA	NA	NA	NA	NA	NA	NA	NA	NA	NA	NA	NA	NA	NA	NA	NA	NA	NA	NA	NA	NA	NA	NA	NA	NA	Yes	NA	NA	NA	No	NA	NA	NA	NA	NA	NA	NA	NA	NA	NA	NA	NA	NA	NA	NA	NA
Enterococcus faecium	1352	NA	NA	NA	NA	NA	NA	NA	NA	NA	NA	NA	NA	NA	NA	NA	NA	NA	NA	NA	NA	NA	NA	NA	NA	NA	NA	NA	Yes	NA	NA	NA	No	NA	NA	NA	NA	NA	NA	NA	NA	NA	NA	NA	NA	NA	NA	NA	NA
Enterococcus hirae	1354	NA	NA	NA	NA	NA	NA	NA	NA	NA	NA	NA	NA	NA	NA	NA	NA	NA	NA	NA	NA	NA	NA	NA	NA	NA	NA	NA	No	NA	NA	NA	No	NA	NA	NA	NA	NA	NA	NA	NA	NA	NA	NA	NA	NA	NA	NA	NA
Enterococcus phage phiEf11	NA	NA	NA	NA	NA	NA	NA	NA	NA	NA	NA	NA	NA	NA	NA	NA	NA	NA	NA	NA	NA	NA	NA	NA	NA	NA	NA	NA	NA	NA	NA	NA	NA	NA	NA	NA	NA	NA	NA	NA	NA	NA	NA	NA	NA	NA	NA	NA	NA
Enterococcus phage phiFL4A	NA	NA	NA	NA	NA	NA	NA	NA	NA	NA	NA	NA	NA	NA	NA	NA	NA	NA	NA	NA	NA	NA	NA	NA	NA	NA	NA	NA	NA	NA	NA	NA	NA	NA	NA	NA	NA	NA	NA	NA	NA	NA	NA	NA	NA	NA	NA	NA	NA
Erwinia phage PEp14	NA	NA	NA	NA	NA	NA	NA	NA	NA	NA	NA	NA	NA	NA	NA	NA	NA	NA	NA	NA	NA	NA	NA	NA	NA	NA	NA	NA	NA	NA	NA	NA	NA	NA	NA	NA	NA	NA	NA	NA	NA	NA	NA	NA	NA	NA	NA	NA	NA
Erwinia phage vB EamP S6	NA	NA	NA	NA	NA	NA	NA	NA	NA	NA	NA	NA	NA	NA	NA	NA	NA	NA	NA	NA	NA	NA	NA	NA	NA	NA	NA	NA	NA	NA	NA	NA	NA	NA	NA	NA	NA	NA	NA	NA	NA	NA	NA	NA	NA	NA	NA	NA	NA
Erwinia virus Ea214	NA	NA	NA	NA	NA	NA	NA	NA	NA	NA	NA	NA	NA	NA	NA	NA	NA	NA	NA	NA	NA	NA	NA	NA	NA	NA	NA	NA	NA	NA	NA	NA	NA	NA	NA	NA	NA	NA	NA	NA	NA	NA	NA	NA	NA	NA	NA	NA	NA
Erysipelothrix larvae	1514105	Bacteria	NA	NA	NA	NA	NA	Host	NA	NA	NA	NA	NA	NA	NA	NA	NA	NA	NA	NA	NA	NA	NA	NA	NA	NA	NA	NA	No	No	NA	NA	No	NA	NA	Yes	Animal Human	NA	NA	NA	NA	NA	NA	NA	NA	Unknown	Unknown	Unknown	Unknown
Escherichia phage HK639	NA	NA	NA	NA	NA	NA	NA	NA	NA	NA	NA	NA	NA	NA	NA	NA	NA	NA	NA	NA	NA	NA	NA	NA	NA	NA	NA	NA	NA	NA	NA	NA	NA	NA	NA	NA	NA	NA	NA	NA	NA	NA	NA	NA	NA	NA	NA	NA	NA
Escherichia phage phAPEC8	NA	NA	NA	NA	NA	NA	NA	NA	NA	NA	NA	NA	NA	NA	NA	NA	NA	NA	NA	NA	NA	NA	NA	NA	NA	NA	NA	NA	NA	NA	NA	NA	NA	NA	NA	NA	NA	NA	NA	NA	NA	NA	NA	NA	NA	NA	NA	NA	NA
Escherichia phage TL 2011b	NA	NA	NA	NA	NA	NA	NA	NA	NA	NA	NA	NA	NA	NA	NA	NA	NA	NA	NA	NA	NA	NA	NA	NA	NA	NA	NA	NA	NA	NA	NA	NA	NA	NA	NA	NA	NA	NA	NA	NA	NA	NA	NA	NA	NA	NA	NA	NA	NA
Escherichia virus EPS7	NA	NA	NA	NA	NA	NA	NA	NA	NA	NA	NA	NA	NA	NA	NA	NA	NA	NA	NA	NA	NA	NA	NA	NA	NA	NA	NA	NA	NA	NA	NA	NA	NA	NA	NA	NA	NA	NA	NA	NA	NA	NA	NA	NA	NA	NA	NA	NA	NA
Escherichia virus G7C	NA	NA	NA	NA	NA	NA	NA	NA	NA	NA	NA	NA	NA	NA	NA	NA	NA	NA	NA	NA	NA	NA	NA	NA	NA	NA	NA	NA	NA	NA	NA	NA	NA	NA	NA	NA	NA	NA	NA	NA	NA	NA	NA	NA	NA	NA	NA	NA	NA
Escherichia virus N4	NA	Virus	NA	NA	NA	NA	NA	NA	NA	NA	NA	NA	NA	NA	NA	NA	NA	NA	NA	NA	NA	NA	NA	NA	NA	NA	NA	NA	NA	NA	NA	NA	NA	NA	NA	Yes	Bacteria	NA	NA	NA	NA	NA	NA	NA	NA	NA	NA	NA	NA
Escherichia virus phiV10	NA	NA	NA	NA	NA	NA	NA	NA	NA	NA	NA	NA	NA	NA	NA	NA	NA	NA	NA	NA	NA	NA	NA	NA	NA	NA	NA	NA	NA	NA	NA	NA	NA	NA	NA	NA	NA	NA	NA	NA	NA	NA	NA	NA	NA	NA	NA	NA	NA
Escherichia virus RB14	NA	NA	NA	NA	NA	NA	NA	NA	NA	NA	NA	NA	NA	NA	NA	NA	NA	NA	NA	NA	NA	NA	NA	NA	NA	NA	NA	NA	NA	NA	NA	NA	NA	NA	NA	NA	NA	NA	NA	NA	NA	NA	NA	NA	NA	NA	NA	NA	NA
Escherichia virus RB43	NA	NA	NA	NA	NA	NA	NA	NA	NA	NA	NA	NA	NA	NA	NA	NA	NA	NA	NA	NA	NA	NA	NA	NA	NA	NA	NA	NA	NA	NA	NA	NA	NA	NA	NA	NA	NA	NA	NA	NA	NA	NA	NA	NA	NA	NA	NA	NA	NA
Escherichia virus T5	NA	Virus	NA	NA	NA	NA	NA	NA	NA	NA	NA	NA	NA	NA	NA	NA	NA	NA	NA	NA	NA	NA	NA	NA	NA	NA	NA	NA	NA	NA	NA	NA	NA	NA	NA	Yes	Bacteria	NA	NA	NA	NA	NA	NA	NA	NA	NA	NA	NA	NA
Escherichia virus V5	NA	NA	NA	NA	NA	NA	NA	NA	NA	NA	NA	NA	NA	NA	NA	NA	NA	NA	NA	NA	NA	NA	NA	NA	NA	NA	NA	NA	NA	NA	NA	NA	NA	NA	NA	NA	NA	NA	NA	NA	NA	NA	NA	NA	NA	NA	NA	NA	NA
Escherichia virus wV8	NA	NA	NA	NA	NA	NA	NA	NA	NA	NA	NA	NA	NA	NA	NA	NA	NA	NA	NA	NA	NA	NA	NA	NA	NA	NA	NA	NA	NA	NA	NA	NA	NA	NA	NA	NA	NA	NA	NA	NA	NA	NA	NA	NA	NA	NA	NA	NA	NA
Eubacterium brachy	NA	NA	NA	NA	NA	NA	NA	NA	NA	NA	NA	NA	NA	NA	NA	NA	NA	NA	NA	NA	NA	NA	NA	NA	NA	NA	NA	NA	NA	NA	NA	NA	NA	NA	NA	NA	NA	NA	NA	NA	NA	NA	NA	NA	NA	NA	NA	NA	NA
Eubacterium eligens	NA	NA	NA	NA	NA	NA	NA	NA	NA	NA	NA	NA	NA	NA	NA	NA	NA	NA	NA	NA	NA	NA	NA	NA	NA	NA	NA	NA	NA	NA	NA	NA	NA	NA	NA	NA	NA	NA	NA	NA	NA	NA	NA	NA	NA	NA	NA	NA	NA
Eubacterium hallii	NA	NA	NA	NA	NA	NA	NA	NA	NA	NA	NA	NA	NA	NA	NA	NA	NA	NA	NA	NA	NA	NA	NA	NA	NA	NA	NA	NA	NA	NA	NA	NA	NA	NA	NA	NA	NA	NA	NA	NA	NA	NA	NA	NA	NA	NA	NA	NA	NA
Eubacterium infirmum	NA	NA	NA	NA	NA	NA	NA	NA	NA	NA	NA	NA	NA	NA	NA	NA	NA	NA	NA	NA	NA	NA	NA	NA	NA	NA	NA	NA	NA	NA	NA	NA	NA	NA	NA	NA	NA	NA	NA	NA	NA	NA	NA	NA	NA	NA	NA	NA	NA
Eubacterium rectale	NA	NA	NA	NA	NA	NA	NA	NA	NA	NA	NA	NA	NA	NA	NA	NA	NA	NA	NA	NA	NA	NA	NA	NA	NA	NA	NA	NA	NA	NA	NA	NA	NA	NA	NA	NA	NA	NA	NA	NA	NA	NA	NA	NA	NA	NA	NA	NA	NA
Eubacterium sp CAG 180	NA	NA	NA	NA	NA	NA	NA	NA	NA	NA	NA	NA	NA	NA	NA	NA	NA	NA	NA	NA	NA	NA	NA	NA	NA	NA	NA	NA	NA	NA	NA	NA	NA	NA	NA	NA	NA	NA	NA	NA	NA	NA	NA	NA	NA	NA	NA	NA	NA
Eubacterium sp CAG 251	NA	NA	NA	NA	NA	NA	NA	NA	NA	NA	NA	NA	NA	NA	NA	NA	NA	NA	NA	NA	NA	NA	NA	NA	NA	NA	NA	NA	NA	NA	NA	NA	NA	NA	NA	NA	NA	NA	NA	NA	NA	NA	NA	NA	NA	NA	NA	NA	NA
Eubacterium sp OM08 24	NA	NA	NA	NA	NA	NA	NA	NA	NA	NA	NA	NA	NA	NA	NA	NA	NA	NA	NA	NA	NA	NA	NA	NA	NA	NA	NA	NA	NA	NA	NA	NA	NA	NA	NA	NA	NA	NA	NA	NA	NA	NA	NA	NA	NA	NA	NA	NA	NA
Eubacterium sulci	NA	NA	NA	NA	NA	NA	NA	NA	NA	NA	NA	NA	NA	NA	NA	NA	NA	NA	NA	NA	NA	NA	NA	NA	NA	NA	NA	NA	NA	NA	NA	NA	NA	NA	NA	NA	NA	NA	NA	NA	NA	NA	NA	NA	NA	NA	NA	NA	NA
Eubacterium ventriosum	39496	NA	NA	NA	NA	NA	NA	NA	NA	NA	NA	NA	NA	NA	NA	NA	NA	NA	NA	NA	NA	NA	NA	NA	NA	NA	NA	NA	No	NA	NA	NA	No	NA	NA	NA	NA	NA	NA	NA	NA	NA	NA	NA	NA	NA	NA	NA	NA
Faecalibacterium prausnitzii	853	NA	NA	NA	NA	NA	NA	NA	NA	NA	NA	NA	NA	NA	NA	NA	NA	NA	NA	NA	NA	NA	NA	NA	NA	NA	NA	NA	Yes	NA	NA	NA	No	NA	NA	NA	NA	NA	NA	NA	NA	NA	NA	NA	NA	NA	NA	NA	NA
Faecalitalea cylindroides	39483	NA	NA	NA	NA	NA	NA	NA	NA	NA	NA	NA	NA	NA	NA	NA	NA	NA	NA	NA	NA	NA	NA	NA	NA	NA	NA	NA	NA	NA	NA	NA	NA	NA	NA	NA	NA	NA	NA	NA	NA	NA	NA	NA	NA	NA	NA	NA	NA
Firmicutes bacterium CAG 83	NA	NA	NA	NA	NA	NA	NA	NA	NA	NA	NA	NA	NA	NA	NA	NA	NA	NA	NA	NA	NA	NA	NA	NA	NA	NA	NA	NA	NA	NA	NA	NA	NA	NA	NA	NA	NA	NA	NA	NA	NA	NA	NA	NA	NA	NA	NA	NA	NA
Flavobacterium frigoris	229204	NA	NA	NA	NA	NA	NA	NA	NA	NA	NA	NA	NA	NA	NA	NA	NA	NA	NA	NA	NA	NA	NA	NA	NA	NA	NA	NA	No	NA	NA	NA	No	NA	NA	NA	NA	NA	NA	NA	NA	NA	NA	NA	NA	NA	NA	NA	NA
Formosa sp Hel1 31 208	NA	NA	NA	NA	NA	NA	NA	NA	NA	NA	NA	NA	NA	NA	NA	NA	NA	NA	NA	NA	NA	NA	NA	NA	NA	NA	NA	NA	NA	NA	NA	NA	NA	NA	NA	NA	NA	NA	NA	NA	NA	NA	NA	NA	NA	NA	NA	NA	NA
Formosa spongicola	570520	NA	NA	NA	NA	NA	NA	NA	NA	NA	NA	NA	NA	NA	NA	NA	NA	NA	NA	NA	NA	NA	NA	NA	NA	NA	NA	NA	NA	NA	NA	NA	NA	NA	NA	NA	NA	NA	NA	NA	NA	NA	NA	NA	NA	NA	NA	NA	NA
Fowl aviadenovirus C	NA	NA	NA	NA	NA	NA	NA	NA	NA	NA	NA	NA	NA	NA	NA	NA	NA	NA	NA	NA	NA	NA	NA	NA	NA	NA	NA	NA	NA	NA	NA	NA	NA	NA	NA	NA	NA	NA	NA	NA	NA	NA	NA	NA	NA	NA	NA	NA	NA
Fusicatenibacter saccharivorans	1150298	NA	NA	NA	NA	NA	NA	NA	NA	NA	NA	NA	NA	NA	NA	NA	NA	NA	NA	NA	NA	NA	NA	NA	NA	NA	NA	NA	NA	NA	NA	NA	NA	NA	NA	NA	NA	NA	NA	NA	NA	NA	NA	NA	NA	NA	NA	NA	NA
Gardnerella vaginalis	2702	Bacteria	NA	NA	NA	NA	NA	Host	NA	NA	NA	NA	NA	NA	NA	NA	NA	NA	NA	NA	NA	NA	NA	NA	NA	NA	NA	NA	Yes	No	NA	NA	No	NA	NA	Yes	Human	NA	NA	NA	NA	NA	NA	NA	NA	Chemo	Chemo	Unknown	Unknown
Gemella morbillorum	29391	NA	NA	NA	NA	NA	NA	NA	NA	NA	NA	NA	NA	NA	NA	NA	NA	NA	NA	NA	NA	NA	NA	NA	NA	NA	NA	NA	No	NA	NA	NA	No	NA	NA	NA	NA	NA	NA	NA	NA	NA	NA	NA	NA	NA	NA	NA	NA
Gemella sanguinis	84135	NA	NA	NA	NA	NA	NA	NA	NA	NA	NA	NA	NA	NA	NA	NA	NA	NA	NA	NA	NA	NA	NA	NA	NA	NA	NA	NA	No	NA	NA	NA	No	NA	NA	NA	NA	NA	NA	NA	NA	NA	NA	NA	NA	NA	NA	NA	NA
Gemmiger formicilis	745368	Bacteria	NA	NA	NA	NA	NA	Host	NA	NA	NA	NA	NA	NA	NA	NA	NA	NA	NA	NA	NA	NA	NA	NA	NA	NA	NA	NA	Unknown	No	NA	NA	No	NA	NA	Unknown	NA	NA	NA	NA	NA	NA	NA	NA	NA	Chemo Organo Heterotroph	Chemo	Organo	Heterotroph
Geobacillus virus E2	NA	NA	NA	NA	NA	NA	NA	NA	NA	NA	NA	NA	NA	NA	NA	NA	NA	NA	NA	NA	NA	NA	NA	NA	NA	NA	NA	NA	NA	NA	NA	NA	NA	NA	NA	NA	NA	NA	NA	NA	NA	NA	NA	NA	NA	NA	NA	NA	NA
Gordonia amarae	36821	NA	NA	NA	NA	NA	NA	NA	NA	NA	NA	NA	NA	NA	NA	NA	NA	NA	NA	NA	NA	NA	NA	NA	NA	NA	NA	NA	No	NA	NA	NA	No	NA	NA	NA	NA	NA	NA	NA	NA	NA	NA	NA	NA	NA	NA	NA	NA
Gordonia phage GTE7	NA	NA	NA	NA	NA	NA	NA	NA	NA	NA	NA	NA	NA	NA	NA	NA	NA	NA	NA	NA	NA	NA	NA	NA	NA	NA	NA	NA	NA	NA	NA	NA	NA	NA	NA	NA	NA	NA	NA	NA	NA	NA	NA	NA	NA	NA	NA	NA	NA
Gordonia sputi	36823	NA	NA	NA	NA	NA	NA	NA	NA	NA	NA	NA	NA	NA	NA	NA	NA	NA	NA	NA	NA	NA	NA	NA	NA	NA	NA	NA	No	NA	NA	NA	No	NA	NA	NA	NA	NA	NA	NA	NA	NA	NA	NA	NA	NA	NA	NA	NA
Gordonibacter pamelaeae	471189	NA	NA	NA	NA	NA	NA	NA	NA	NA	NA	NA	NA	NA	NA	NA	NA	NA	NA	NA	NA	NA	NA	NA	NA	NA	NA	NA	No	NA	NA	NA	No	NA	NA	NA	NA	NA	NA	NA	NA	NA	NA	NA	NA	NA	NA	NA	NA
Granulicatella elegans	137732	NA	NA	NA	NA	NA	NA	NA	NA	NA	NA	NA	NA	NA	NA	NA	NA	NA	NA	NA	NA	NA	NA	NA	NA	NA	NA	NA	No	NA	NA	NA	No	NA	NA	NA	NA	NA	NA	NA	NA	NA	NA	NA	NA	NA	NA	NA	NA
Halioglobus lutimaris	1737061	NA	NA	NA	NA	NA	NA	NA	NA	NA	NA	NA	NA	NA	NA	NA	NA	NA	NA	NA	NA	NA	NA	NA	NA	NA	NA	NA	NA	NA	NA	NA	NA	NA	NA	NA	NA	NA	NA	NA	NA	NA	NA	NA	NA	NA	NA	NA	NA
Holdemanella biformis	1735	Bacteria	NA	NA	NA	NA	NA	Host	NA	NA	NA	NA	NA	NA	NA	NA	NA	NA	NA	NA	NA	NA	NA	NA	NA	NA	NA	NA	Unknown	No	NA	NA	Unknown	NA	NA	Unknown	NA	NA	NA	NA	NA	NA	NA	NA	NA	Photo Organo Heterotroph	Photo	Organo	Heterotroph
Human alphaherpesvirus 2	NA	Virus	NA	NA	NA	NA	NA	NA	NA	NA	NA	NA	NA	NA	NA	NA	NA	NA	NA	NA	NA	NA	NA	NA	NA	NA	NA	NA	NA	NA	NA	NA	NA	NA	NA	Yes	Human	NA	NA	NA	NA	NA	NA	NA	NA	NA	NA	NA	NA
Human endogenous retrovirus K	NA	NA	NA	NA	NA	NA	NA	NA	NA	NA	NA	NA	NA	NA	NA	NA	NA	NA	NA	NA	NA	NA	NA	NA	NA	NA	NA	NA	NA	NA	NA	NA	NA	NA	NA	NA	NA	NA	NA	NA	NA	NA	NA	NA	NA	NA	NA	NA	NA
Human immunodeficiency virus 1	NA	NA	NA	NA	NA	NA	NA	NA	NA	NA	NA	NA	NA	NA	NA	NA	NA	NA	NA	NA	NA	NA	NA	NA	NA	NA	NA	NA	NA	NA	NA	NA	NA	NA	NA	NA	NA	NA	NA	NA	NA	NA	NA	NA	NA	NA	NA	NA	NA
Human mastadenovirus F	NA	NA	NA	NA	NA	NA	NA	NA	NA	NA	NA	NA	NA	NA	NA	NA	NA	NA	NA	NA	NA	NA	NA	NA	NA	NA	NA	NA	NA	NA	NA	NA	NA	NA	NA	NA	NA	NA	NA	NA	NA	NA	NA	NA	NA	NA	NA	NA	NA
Hyphomicrobium denitrificans	53399	NA	NA	NA	NA	NA	NA	NA	NA	NA	NA	NA	NA	NA	NA	NA	NA	NA	NA	NA	NA	NA	NA	NA	NA	NA	NA	NA	No	NA	NA	NA	No	NA	NA	NA	NA	NA	NA	NA	NA	NA	NA	NA	NA	NA	NA	NA	NA
Hyphomonas jannaschiana	86	Bacteria	NA	NA	NA	NA	NA	Water	NA	NA	NA	NA	NA	NA	NA	NA	NA	NA	NA	NA	NA	NA	NA	NA	NA	NA	NA	NA	Yes	Yes	Barophile Psychrophile Oligotroph	NA	No	NA	NA	Unknown	NA	NA	NA	NA	NA	NA	NA	NA	NA	Chemo Heterotroph	Chemo	Unknown	Unknown
Immundisolibacter cernigliae	1810504	NA	NA	NA	NA	NA	NA	NA	NA	NA	NA	NA	NA	NA	NA	NA	NA	NA	NA	NA	NA	NA	NA	NA	NA	NA	NA	NA	NA	NA	NA	NA	NA	NA	NA	NA	NA	NA	NA	NA	NA	NA	NA	NA	NA	NA	NA	NA	NA
Intestinibacter bartlettii	261299	NA	NA	NA	NA	NA	NA	NA	NA	NA	NA	NA	NA	NA	NA	NA	NA	NA	NA	NA	NA	NA	NA	NA	NA	NA	NA	NA	NA	NA	NA	NA	NA	NA	NA	NA	NA	NA	NA	NA	NA	NA	NA	NA	NA	NA	NA	NA	NA
Invertebrate iridovirus 22	NA	NA	NA	NA	NA	NA	NA	NA	NA	NA	NA	NA	NA	NA	NA	NA	NA	NA	NA	NA	NA	NA	NA	NA	NA	NA	NA	NA	NA	NA	NA	NA	NA	NA	NA	NA	NA	NA	NA	NA	NA	NA	NA	NA	NA	NA	NA	NA	NA
Ketobacter alkanivorans	1917421	NA	NA	NA	NA	NA	NA	NA	NA	NA	NA	NA	NA	NA	NA	NA	NA	NA	NA	NA	NA	NA	NA	NA	NA	NA	NA	NA	NA	NA	NA	NA	NA	NA	NA	NA	NA	NA	NA	NA	NA	NA	NA	NA	NA	NA	NA	NA	NA
Klebsiella phage JD001	NA	NA	NA	NA	NA	NA	NA	NA	NA	NA	NA	NA	NA	NA	NA	NA	NA	NA	NA	NA	NA	NA	NA	NA	NA	NA	NA	NA	NA	NA	NA	NA	NA	NA	NA	NA	NA	NA	NA	NA	NA	NA	NA	NA	NA	NA	NA	NA	NA
Klebsiella phage phiKO2	NA	NA	NA	NA	NA	NA	NA	NA	NA	NA	NA	NA	NA	NA	NA	NA	NA	NA	NA	NA	NA	NA	NA	NA	NA	NA	NA	NA	NA	NA	NA	NA	NA	NA	NA	NA	NA	NA	NA	NA	NA	NA	NA	NA	NA	NA	NA	NA	NA
Klebsiella virus 0507KN21	NA	NA	NA	NA	NA	NA	NA	NA	NA	NA	NA	NA	NA	NA	NA	NA	NA	NA	NA	NA	NA	NA	NA	NA	NA	NA	NA	NA	NA	NA	NA	NA	NA	NA	NA	NA	NA	NA	NA	NA	NA	NA	NA	NA	NA	NA	NA	NA	NA
Klebsiella virus KP15	NA	NA	NA	NA	NA	NA	NA	NA	NA	NA	NA	NA	NA	NA	NA	NA	NA	NA	NA	NA	NA	NA	NA	NA	NA	NA	NA	NA	NA	NA	NA	NA	NA	NA	NA	NA	NA	NA	NA	NA	NA	NA	NA	NA	NA	NA	NA	NA	NA
Klebsiella virus KP27	NA	NA	NA	NA	NA	NA	NA	NA	NA	NA	NA	NA	NA	NA	NA	NA	NA	NA	NA	NA	NA	NA	NA	NA	NA	NA	NA	NA	NA	NA	NA	NA	NA	NA	NA	NA	NA	NA	NA	NA	NA	NA	NA	NA	NA	NA	NA	NA	NA
Klebsiella virus KP34	NA	NA	NA	NA	NA	NA	NA	NA	NA	NA	NA	NA	NA	NA	NA	NA	NA	NA	NA	NA	NA	NA	NA	NA	NA	NA	NA	NA	NA	NA	NA	NA	NA	NA	NA	NA	NA	NA	NA	NA	NA	NA	NA	NA	NA	NA	NA	NA	NA
Klebsiella virus KP36	NA	NA	NA	NA	NA	NA	NA	NA	NA	NA	NA	NA	NA	NA	NA	NA	NA	NA	NA	NA	NA	NA	NA	NA	NA	NA	NA	NA	NA	NA	NA	NA	NA	NA	NA	NA	NA	NA	NA	NA	NA	NA	NA	NA	NA	NA	NA	NA	NA
Kocuria polaris	136273	NA	NA	NA	NA	NA	NA	NA	NA	NA	NA	NA	NA	NA	NA	NA	NA	NA	NA	NA	NA	NA	NA	NA	NA	NA	NA	NA	NA	NA	NA	NA	NA	NA	NA	NA	NA	NA	NA	NA	NA	NA	NA	NA	NA	NA	NA	NA	NA
Kocuria rosea	1275	Bacteria	NA	NA	NA	NA	NA	Host	NA	NA	NA	NA	NA	NA	NA	NA	NA	NA	NA	NA	NA	NA	NA	NA	NA	NA	NA	NA	Yes	No	NA	NA	No	NA	NA	No	Human	NA	NA	NA	NA	NA	NA	NA	NA	Chemo Organo	Chemo	Organo	Unknown
Labilibaculum filiforme	1940526	Bacteria	NA	NA	NA	NA	NA	Water Soil	Marine	NA	NA	Sea	NA	Sediment	NA	NA	NA	NA	NA	NA	NA	NA	NA	NA	NA	NA	NA	NA	Unknown	Yes	Psychrophile	NA	No	NA	NA	Unknown	NA	NA	NA	NA	NA	NA	NA	NA	NA	Heterotroph Chemo Organo	Chemo	Organo	Unknown
Lachnospira pectinoschiza	28052	Bacteria	NA	NA	NA	NA	NA	Host	NA	NA	NA	NA	NA	NA	NA	NA	NA	NA	NA	NA	NA	NA	NA	NA	NA	NA	NA	NA	Yes	Yes	Thermophile	NA	Yes	NA	NA	No	NA	NA	NA	NA	NA	NA	NA	NA	NA	NA	Unknown	Unknown	Unknown
Lactobacillus animalis	1605	Bacteria	NA	NA	NA	NA	NA	Host	NA	NA	NA	NA	NA	NA	NA	NA	NA	NA	NA	NA	NA	NA	NA	NA	NA	NA	NA	NA	Unknown	Unknown	NA	NA	No	NA	NA	No	NA	NA	NA	NA	NA	NA	NA	NA	NA	Unknown	Unknown	Unknown	Unknown
Lactobacillus phage A2	NA	NA	NA	NA	NA	NA	NA	NA	NA	NA	NA	NA	NA	NA	NA	NA	NA	NA	NA	NA	NA	NA	NA	NA	NA	NA	NA	NA	NA	NA	NA	NA	NA	NA	NA	NA	NA	NA	NA	NA	NA	NA	NA	NA	NA	NA	NA	NA	NA
Lactobacillus phage JCL1032	NA	NA	NA	NA	NA	NA	NA	NA	NA	NA	NA	NA	NA	NA	NA	NA	NA	NA	NA	NA	NA	NA	NA	NA	NA	NA	NA	NA	NA	NA	NA	NA	NA	NA	NA	NA	NA	NA	NA	NA	NA	NA	NA	NA	NA	NA	NA	NA	NA
Lactobacillus phage Lc Nu	NA	NA	NA	NA	NA	NA	NA	NA	NA	NA	NA	NA	NA	NA	NA	NA	NA	NA	NA	NA	NA	NA	NA	NA	NA	NA	NA	NA	NA	NA	NA	NA	NA	NA	NA	NA	NA	NA	NA	NA	NA	NA	NA	NA	NA	NA	NA	NA	NA
Lactobacillus phage LL H	NA	NA	NA	NA	NA	NA	NA	NA	NA	NA	NA	NA	NA	NA	NA	NA	NA	NA	NA	NA	NA	NA	NA	NA	NA	NA	NA	NA	NA	NA	NA	NA	NA	NA	NA	NA	NA	NA	NA	NA	NA	NA	NA	NA	NA	NA	NA	NA	NA
Lactobacillus phage Lrm1	NA	NA	NA	NA	NA	NA	NA	NA	NA	NA	NA	NA	NA	NA	NA	NA	NA	NA	NA	NA	NA	NA	NA	NA	NA	NA	NA	NA	NA	NA	NA	NA	NA	NA	NA	NA	NA	NA	NA	NA	NA	NA	NA	NA	NA	NA	NA	NA	NA
Lactobacillus phage phiadh	NA	NA	NA	NA	NA	NA	NA	NA	NA	NA	NA	NA	NA	NA	NA	NA	NA	NA	NA	NA	NA	NA	NA	NA	NA	NA	NA	NA	NA	NA	NA	NA	NA	NA	NA	NA	NA	NA	NA	NA	NA	NA	NA	NA	NA	NA	NA	NA	NA
Lactobacillus phage phiGb1	NA	NA	NA	NA	NA	NA	NA	NA	NA	NA	NA	NA	NA	NA	NA	NA	NA	NA	NA	NA	NA	NA	NA	NA	NA	NA	NA	NA	NA	NA	NA	NA	NA	NA	NA	NA	NA	NA	NA	NA	NA	NA	NA	NA	NA	NA	NA	NA	NA
Lactobacillus phage Sha1	NA	NA	NA	NA	NA	NA	NA	NA	NA	NA	NA	NA	NA	NA	NA	NA	NA	NA	NA	NA	NA	NA	NA	NA	NA	NA	NA	NA	NA	NA	NA	NA	NA	NA	NA	NA	NA	NA	NA	NA	NA	NA	NA	NA	NA	NA	NA	NA	NA
Lactobacillus rogosae	706562	NA	NA	NA	NA	NA	NA	NA	NA	NA	NA	NA	NA	NA	NA	NA	NA	NA	NA	NA	NA	NA	NA	NA	NA	NA	NA	NA	NA	NA	NA	NA	NA	NA	NA	NA	NA	NA	NA	NA	NA	NA	NA	NA	NA	NA	NA	NA	NA
Lactobacillus ruminis	1623	NA	NA	NA	NA	NA	NA	NA	NA	NA	NA	NA	NA	NA	NA	NA	NA	NA	NA	NA	NA	NA	NA	NA	NA	NA	NA	NA	No	NA	NA	NA	No	NA	NA	NA	NA	NA	NA	NA	NA	NA	NA	NA	NA	NA	NA	NA	NA
Lactobacillus salivarius	1624	NA	NA	NA	NA	NA	NA	NA	NA	NA	NA	NA	NA	NA	NA	NA	NA	NA	NA	NA	NA	NA	NA	NA	NA	NA	NA	NA	No	NA	NA	NA	No	NA	NA	NA	NA	NA	NA	NA	NA	NA	NA	NA	NA	NA	NA	NA	NA
Lactobacillus virus LP65	NA	NA	NA	NA	NA	NA	NA	NA	NA	NA	NA	NA	NA	NA	NA	NA	NA	NA	NA	NA	NA	NA	NA	NA	NA	NA	NA	NA	NA	NA	NA	NA	NA	NA	NA	NA	NA	NA	NA	NA	NA	NA	NA	NA	NA	NA	NA	NA	NA
Lactococcus chungangensis	451457	NA	NA	NA	NA	NA	NA	NA	NA	NA	NA	NA	NA	NA	NA	NA	NA	NA	NA	NA	NA	NA	NA	NA	NA	NA	NA	NA	NA	NA	NA	NA	NA	NA	NA	NA	NA	NA	NA	NA	NA	NA	NA	NA	NA	NA	NA	NA	NA
Lactococcus lactis	1358	NA	NA	NA	NA	NA	NA	NA	NA	NA	NA	NA	NA	NA	NA	NA	NA	NA	NA	NA	NA	NA	NA	NA	NA	NA	NA	NA	No	NA	NA	NA	No	NA	NA	NA	NA	NA	NA	NA	NA	NA	NA	NA	NA	NA	NA	NA	NA
Lactococcus phage 1706	NA	NA	NA	NA	NA	NA	NA	NA	NA	NA	NA	NA	NA	NA	NA	NA	NA	NA	NA	NA	NA	NA	NA	NA	NA	NA	NA	NA	NA	NA	NA	NA	NA	NA	NA	NA	NA	NA	NA	NA	NA	NA	NA	NA	NA	NA	NA	NA	NA
Lactococcus phage 340	NA	NA	NA	NA	NA	NA	NA	NA	NA	NA	NA	NA	NA	NA	NA	NA	NA	NA	NA	NA	NA	NA	NA	NA	NA	NA	NA	NA	NA	NA	NA	NA	NA	NA	NA	NA	NA	NA	NA	NA	NA	NA	NA	NA	NA	NA	NA	NA	NA
Lactococcus phage 949	NA	NA	NA	NA	NA	NA	NA	NA	NA	NA	NA	NA	NA	NA	NA	NA	NA	NA	NA	NA	NA	NA	NA	NA	NA	NA	NA	NA	NA	NA	NA	NA	NA	NA	NA	NA	NA	NA	NA	NA	NA	NA	NA	NA	NA	NA	NA	NA	NA
Lactococcus phage asccphi28	NA	NA	NA	NA	NA	NA	NA	NA	NA	NA	NA	NA	NA	NA	NA	NA	NA	NA	NA	NA	NA	NA	NA	NA	NA	NA	NA	NA	NA	NA	NA	NA	NA	NA	NA	NA	NA	NA	NA	NA	NA	NA	NA	NA	NA	NA	NA	NA	NA
Lactococcus phage bIL285	NA	NA	NA	NA	NA	NA	NA	NA	NA	NA	NA	NA	NA	NA	NA	NA	NA	NA	NA	NA	NA	NA	NA	NA	NA	NA	NA	NA	NA	NA	NA	NA	NA	NA	NA	NA	NA	NA	NA	NA	NA	NA	NA	NA	NA	NA	NA	NA	NA
Lactococcus phage bIL309	NA	NA	NA	NA	NA	NA	NA	NA	NA	NA	NA	NA	NA	NA	NA	NA	NA	NA	NA	NA	NA	NA	NA	NA	NA	NA	NA	NA	NA	NA	NA	NA	NA	NA	NA	NA	NA	NA	NA	NA	NA	NA	NA	NA	NA	NA	NA	NA	NA
Lactococcus phage bIL312	NA	NA	NA	NA	NA	NA	NA	NA	NA	NA	NA	NA	NA	NA	NA	NA	NA	NA	NA	NA	NA	NA	NA	NA	NA	NA	NA	NA	NA	NA	NA	NA	NA	NA	NA	NA	NA	NA	NA	NA	NA	NA	NA	NA	NA	NA	NA	NA	NA
Lactococcus phage BK5 T	NA	NA	NA	NA	NA	NA	NA	NA	NA	NA	NA	NA	NA	NA	NA	NA	NA	NA	NA	NA	NA	NA	NA	NA	NA	NA	NA	NA	NA	NA	NA	NA	NA	NA	NA	NA	NA	NA	NA	NA	NA	NA	NA	NA	NA	NA	NA	NA	NA
Lactococcus phage jm3	NA	NA	NA	NA	NA	NA	NA	NA	NA	NA	NA	NA	NA	NA	NA	NA	NA	NA	NA	NA	NA	NA	NA	NA	NA	NA	NA	NA	NA	NA	NA	NA	NA	NA	NA	NA	NA	NA	NA	NA	NA	NA	NA	NA	NA	NA	NA	NA	NA
Lactococcus phage P087	NA	NA	NA	NA	NA	NA	NA	NA	NA	NA	NA	NA	NA	NA	NA	NA	NA	NA	NA	NA	NA	NA	NA	NA	NA	NA	NA	NA	NA	NA	NA	NA	NA	NA	NA	NA	NA	NA	NA	NA	NA	NA	NA	NA	NA	NA	NA	NA	NA
Lactococcus phage P335 sensu lato	NA	NA	NA	NA	NA	NA	NA	NA	NA	NA	NA	NA	NA	NA	NA	NA	NA	NA	NA	NA	NA	NA	NA	NA	NA	NA	NA	NA	NA	NA	NA	NA	NA	NA	NA	NA	NA	NA	NA	NA	NA	NA	NA	NA	NA	NA	NA	NA	NA
Lactococcus phage Tuc2009	NA	NA	NA	NA	NA	NA	NA	NA	NA	NA	NA	NA	NA	NA	NA	NA	NA	NA	NA	NA	NA	NA	NA	NA	NA	NA	NA	NA	NA	NA	NA	NA	NA	NA	NA	NA	NA	NA	NA	NA	NA	NA	NA	NA	NA	NA	NA	NA	NA
Lactococcus phage ul36	NA	NA	NA	NA	NA	NA	NA	NA	NA	NA	NA	NA	NA	NA	NA	NA	NA	NA	NA	NA	NA	NA	NA	NA	NA	NA	NA	NA	NA	NA	NA	NA	NA	NA	NA	NA	NA	NA	NA	NA	NA	NA	NA	NA	NA	NA	NA	NA	NA
Lactococcus raffinolactis	1366	NA	NA	NA	NA	NA	NA	NA	NA	NA	NA	NA	NA	NA	NA	NA	NA	NA	NA	NA	NA	NA	NA	NA	NA	NA	NA	NA	No	NA	NA	NA	No	NA	NA	NA	NA	NA	NA	NA	NA	NA	NA	NA	NA	NA	NA	NA	NA
Lactococcus virus bIL67	NA	Virus	NA	NA	NA	NA	NA	NA	NA	NA	NA	NA	NA	NA	NA	NA	NA	NA	NA	NA	NA	NA	NA	NA	NA	NA	NA	NA	NA	NA	NA	NA	NA	NA	NA	Yes	Bacteria	NA	NA	NA	NA	NA	NA	NA	NA	NA	NA	NA	NA
Lactococcus virus KSY1	NA	NA	NA	NA	NA	NA	NA	NA	NA	NA	NA	NA	NA	NA	NA	NA	NA	NA	NA	NA	NA	NA	NA	NA	NA	NA	NA	NA	NA	NA	NA	NA	NA	NA	NA	NA	NA	NA	NA	NA	NA	NA	NA	NA	NA	NA	NA	NA	NA
Lentibacter algarum	576131	NA	NA	NA	NA	NA	NA	NA	NA	NA	NA	NA	NA	NA	NA	NA	NA	NA	NA	NA	NA	NA	NA	NA	NA	NA	NA	NA	NA	NA	NA	NA	NA	NA	NA	NA	NA	NA	NA	NA	NA	NA	NA	NA	NA	NA	NA	NA	NA
Leuconostoc pseudomesenteroides	33968	NA	NA	NA	NA	NA	NA	NA	NA	NA	NA	NA	NA	NA	NA	NA	NA	NA	NA	NA	NA	NA	NA	NA	NA	NA	NA	NA	No	NA	NA	NA	No	NA	NA	NA	NA	NA	NA	NA	NA	NA	NA	NA	NA	NA	NA	NA	NA
Listonella phage phiHSIC	NA	NA	NA	NA	NA	NA	NA	NA	NA	NA	NA	NA	NA	NA	NA	NA	NA	NA	NA	NA	NA	NA	NA	NA	NA	NA	NA	NA	NA	NA	NA	NA	NA	NA	NA	NA	NA	NA	NA	NA	NA	NA	NA	NA	NA	NA	NA	NA	NA
Loktanella phage pCB2051 A	NA	NA	NA	NA	NA	NA	NA	NA	NA	NA	NA	NA	NA	NA	NA	NA	NA	NA	NA	NA	NA	NA	NA	NA	NA	NA	NA	NA	NA	NA	NA	NA	NA	NA	NA	NA	NA	NA	NA	NA	NA	NA	NA	NA	NA	NA	NA	NA	NA
Loktanella salsilacus	195913	NA	NA	NA	NA	NA	NA	NA	NA	NA	NA	NA	NA	NA	NA	NA	NA	NA	NA	NA	NA	NA	NA	NA	NA	NA	NA	NA	NA	NA	NA	NA	NA	NA	NA	NA	NA	NA	NA	NA	NA	NA	NA	NA	NA	NA	NA	NA	NA
Lymantria dispar multiple nucleopolyhedrovirus	NA	NA	NA	NA	NA	NA	NA	NA	NA	NA	NA	NA	NA	NA	NA	NA	NA	NA	NA	NA	NA	NA	NA	NA	NA	NA	NA	NA	NA	NA	NA	NA	NA	NA	NA	NA	NA	NA	NA	NA	NA	NA	NA	NA	NA	NA	NA	NA	NA
Macaca mulatta polyomavirus 1	NA	NA	NA	NA	NA	NA	NA	NA	NA	NA	NA	NA	NA	NA	NA	NA	NA	NA	NA	NA	NA	NA	NA	NA	NA	NA	NA	NA	NA	NA	NA	NA	NA	NA	NA	NA	NA	NA	NA	NA	NA	NA	NA	NA	NA	NA	NA	NA	NA
Macacine alphaherpesvirus 1	NA	Virus	NA	NA	NA	NA	NA	NA	NA	NA	NA	NA	NA	NA	NA	NA	NA	NA	NA	NA	NA	NA	NA	NA	NA	NA	NA	NA	NA	NA	NA	NA	NA	NA	NA	Yes	Animal Human	NA	NA	NA	NA	NA	NA	NA	NA	NA	NA	NA	NA
Mageeibacillus indolicus	884684	NA	NA	NA	NA	NA	NA	NA	NA	NA	NA	NA	NA	NA	NA	NA	NA	NA	NA	NA	NA	NA	NA	NA	NA	NA	NA	NA	NA	NA	NA	NA	NA	NA	NA	NA	NA	NA	NA	NA	NA	NA	NA	NA	NA	NA	NA	NA	NA
Maribacter arcticus	561365	Archaea	NA	NA	NA	NA	NA	Water	Marine Sediment	NA	NA	Unknown	Unknown	NA	NA	NA	NA	NA	NA	NA	NA	NA	NA	NA	NA	NA	NA	NA	No	Yes	Psychrophile	NA	No	NA	NA	No	NA	NA	NA	NA	NA	NA	NA	NA	NA	Unknown	Unknown	Unknown	Unknown
Maribacter orientalis	228957	NA	NA	NA	NA	NA	NA	NA	NA	NA	NA	NA	NA	NA	NA	NA	NA	NA	NA	NA	NA	NA	NA	NA	NA	NA	NA	NA	NA	NA	NA	NA	NA	NA	NA	NA	NA	NA	NA	NA	NA	NA	NA	NA	NA	NA	NA	NA	NA
Mariprofundus aestuarium	1921086	NA	NA	NA	NA	NA	NA	NA	NA	NA	NA	NA	NA	NA	NA	NA	NA	NA	NA	NA	NA	NA	NA	NA	NA	NA	NA	NA	NA	NA	NA	NA	NA	NA	NA	NA	NA	NA	NA	NA	NA	NA	NA	NA	NA	NA	NA	NA	NA
Mesotoga infera	1236046	NA	NA	NA	NA	NA	NA	NA	NA	NA	NA	NA	NA	NA	NA	NA	NA	NA	NA	NA	NA	NA	NA	NA	NA	NA	NA	NA	NA	NA	NA	NA	NA	NA	NA	NA	NA	NA	NA	NA	NA	NA	NA	NA	NA	NA	NA	NA	NA
Mesotoga prima	1184387	NA	NA	NA	NA	NA	NA	NA	NA	NA	NA	NA	NA	NA	NA	NA	NA	NA	NA	NA	NA	NA	NA	NA	NA	NA	NA	NA	No	NA	NA	NA	No	NA	NA	NA	NA	NA	NA	NA	NA	NA	NA	NA	NA	NA	NA	NA	NA
Methanobacterium congolense	NA	Archaea	NA	NA	NA	NA	NA	Urban Environment Host	NA	NA	NA	NA	NA	NA	NA	NA	NA	NA	NA	NA	NA	NA	NA	NA	NA	NA	NA	NA	Yes	No	NA	NA	No	NA	NA	No	Human	NA	NA	NA	NA	NA	NA	NA	NA	Chemo Organo Autotroph	Chemo	Organo	Autotroph
Methanobacterium formicicum	NA	Archaea	NA	NA	NA	NA	NA	Host	NA	NA	NA	NA	NA	NA	NA	NA	NA	NA	NA	NA	NA	NA	NA	NA	NA	NA	NA	NA	Unknown	No	NA	NA	Unknown	NA	NA	Unknown	NA	NA	NA	NA	NA	NA	NA	NA	NA	Chemo Organo Litho Heterotroph	Chemo	Organo Litho	Heterotroph
Methanobacterium lacus	NA	Archaea	NA	NA	NA	NA	NA	Water	Fresh Sediment	Lake	NA	NA	Unknown	NA	NA	NA	NA	NA	NA	NA	NA	NA	NA	NA	NA	NA	NA	NA	Unknown	No	NA	NA	Unknown	NA	NA	No	NA	NA	NA	NA	NA	NA	NA	NA	NA	Chemo Autotroph	Chemo	Unknown	Autotroph
Methanobacterium sp Maddingley MBC34	NA	NA	NA	NA	NA	NA	NA	NA	NA	NA	NA	NA	NA	NA	NA	NA	NA	NA	NA	NA	NA	NA	NA	NA	NA	NA	NA	NA	NA	NA	NA	NA	NA	NA	NA	NA	NA	NA	NA	NA	NA	NA	NA	NA	NA	NA	NA	NA	NA
Methanobrevibacter smithii	NA	Archaea	NA	NA	NA	NA	NA	Host	NA	NA	NA	NA	NA	NA	NA	NA	NA	NA	NA	NA	NA	NA	NA	NA	NA	NA	NA	NA	Yes	No	NA	NA	Unknown	NA	NA	No	NA	NA	NA	NA	NA	NA	NA	NA	NA	Chemo Organo Heterotroph Litho	Chemo	Organo Litho	Heterotroph
Methanosarcina lacustris	NA	NA	NA	NA	NA	NA	NA	NA	NA	NA	NA	NA	NA	NA	NA	NA	NA	NA	NA	NA	NA	NA	NA	NA	NA	NA	NA	NA	NA	NA	NA	NA	NA	NA	NA	NA	NA	NA	NA	NA	NA	NA	NA	NA	NA	NA	NA	NA	NA
Methanosarcina sp MTP4	NA	NA	NA	NA	NA	NA	NA	NA	NA	NA	NA	NA	NA	NA	NA	NA	NA	NA	NA	NA	NA	NA	NA	NA	NA	NA	NA	NA	NA	NA	NA	NA	NA	NA	NA	NA	NA	NA	NA	NA	NA	NA	NA	NA	NA	NA	NA	NA	NA
Methanospirillum stamsii	NA	NA	NA	NA	NA	NA	NA	NA	NA	NA	NA	NA	NA	NA	NA	NA	NA	NA	NA	NA	NA	NA	NA	NA	NA	NA	NA	NA	NA	NA	NA	NA	NA	NA	NA	NA	NA	NA	NA	NA	NA	NA	NA	NA	NA	NA	NA	NA	NA
Methanothrix soehngenii	NA	Archaea	NA	NA	NA	NA	NA	Urban Environment Soil Water	NA	NA	NA	NA	NA	NA	NA	NA	NA	NA	NA	NA	NA	NA	NA	NA	NA	NA	NA	NA	Yes	No	NA	NA	No	NA	NA	No	NA	NA	NA	NA	NA	NA	NA	NA	NA	Chemo Organo Heterotroph	Chemo	Organo	Heterotroph
Methyloceanibacter methanicus	1774968	NA	NA	NA	NA	NA	NA	NA	NA	NA	NA	NA	NA	NA	NA	NA	NA	NA	NA	NA	NA	NA	NA	NA	NA	NA	NA	NA	NA	NA	NA	NA	NA	NA	NA	NA	NA	NA	NA	NA	NA	NA	NA	NA	NA	NA	NA	NA	NA
Methyloceanibacter superfactus	1774969	NA	NA	NA	NA	NA	NA	NA	NA	NA	NA	NA	NA	NA	NA	NA	NA	NA	NA	NA	NA	NA	NA	NA	NA	NA	NA	NA	NA	NA	NA	NA	NA	NA	NA	NA	NA	NA	NA	NA	NA	NA	NA	NA	NA	NA	NA	NA	NA
Methyloprofundus sedimenti	1420851	NA	NA	NA	NA	NA	NA	NA	NA	NA	NA	NA	NA	NA	NA	NA	NA	NA	NA	NA	NA	NA	NA	NA	NA	NA	NA	NA	NA	NA	NA	NA	NA	NA	NA	NA	NA	NA	NA	NA	NA	NA	NA	NA	NA	NA	NA	NA	NA
Microbacterium aurum	36805	NA	NA	NA	NA	NA	NA	NA	NA	NA	NA	NA	NA	NA	NA	NA	NA	NA	NA	NA	NA	NA	NA	NA	NA	NA	NA	NA	NA	NA	NA	NA	NA	NA	NA	NA	NA	NA	NA	NA	NA	NA	NA	NA	NA	NA	NA	NA	NA
Microbacterium azadirachtae	582680	NA	NA	NA	NA	NA	NA	NA	NA	NA	NA	NA	NA	NA	NA	NA	NA	NA	NA	NA	NA	NA	NA	NA	NA	NA	NA	NA	NA	NA	NA	NA	NA	NA	NA	NA	NA	NA	NA	NA	NA	NA	NA	NA	NA	NA	NA	NA	NA
Microbacterium chocolatum	84292	NA	NA	NA	NA	NA	NA	NA	NA	NA	NA	NA	NA	NA	NA	NA	NA	NA	NA	NA	NA	NA	NA	NA	NA	NA	NA	NA	NA	NA	NA	NA	NA	NA	NA	NA	NA	NA	NA	NA	NA	NA	NA	NA	NA	NA	NA	NA	NA
Microbacterium hominis	162426	NA	NA	NA	NA	NA	NA	NA	NA	NA	NA	NA	NA	NA	NA	NA	NA	NA	NA	NA	NA	NA	NA	NA	NA	NA	NA	NA	NA	NA	NA	NA	NA	NA	NA	NA	NA	NA	NA	NA	NA	NA	NA	NA	NA	NA	NA	NA	NA
Microbacterium laevaniformans	36807	NA	NA	NA	NA	NA	NA	NA	NA	NA	NA	NA	NA	NA	NA	NA	NA	NA	NA	NA	NA	NA	NA	NA	NA	NA	NA	NA	No	NA	NA	NA	No	NA	NA	NA	NA	NA	NA	NA	NA	NA	NA	NA	NA	NA	NA	NA	NA
Microbacterium maritypicum	300020	NA	NA	NA	NA	NA	NA	NA	NA	NA	NA	NA	NA	NA	NA	NA	NA	NA	NA	NA	NA	NA	NA	NA	NA	NA	NA	NA	No	NA	NA	NA	No	NA	NA	NA	NA	NA	NA	NA	NA	NA	NA	NA	NA	NA	NA	NA	NA
Microbacterium phage Min1	NA	NA	NA	NA	NA	NA	NA	NA	NA	NA	NA	NA	NA	NA	NA	NA	NA	NA	NA	NA	NA	NA	NA	NA	NA	NA	NA	NA	NA	NA	NA	NA	NA	NA	NA	NA	NA	NA	NA	NA	NA	NA	NA	NA	NA	NA	NA	NA	NA
Microbacterium sp C448	NA	NA	NA	NA	NA	NA	NA	NA	NA	NA	NA	NA	NA	NA	NA	NA	NA	NA	NA	NA	NA	NA	NA	NA	NA	NA	NA	NA	NA	NA	NA	NA	NA	NA	NA	NA	NA	NA	NA	NA	NA	NA	NA	NA	NA	NA	NA	NA	NA
Micrococcus aloeverae	1391911	Bacteria	NA	NA	NA	NA	NA	Host Soil	NA	NA	NA	NA	NA	Grasslands	NA	NA	NA	NA	NA	NA	NA	NA	NA	NA	NA	NA	NA	NA	Yes	Yes	Alkaliphile Halophile	NA	No	NA	NA	Unknown	NA	NA	NA	NA	NA	NA	NA	NA	NA	Chemo Organo Litho Heterotroph	Chemo	Organo Litho	Unknown
Micrococcus luteus	1270	NA	NA	NA	NA	NA	NA	NA	NA	NA	NA	NA	NA	NA	NA	NA	NA	NA	NA	NA	NA	NA	NA	NA	NA	NA	NA	NA	Yes	NA	NA	NA	No	NA	NA	NA	NA	NA	NA	NA	NA	NA	NA	NA	NA	NA	NA	NA	NA
Microlunatus phosphovorus	29405	NA	NA	NA	NA	NA	NA	NA	NA	NA	NA	NA	NA	NA	NA	NA	NA	NA	NA	NA	NA	NA	NA	NA	NA	NA	NA	NA	No	NA	NA	NA	No	NA	NA	NA	NA	NA	NA	NA	NA	NA	NA	NA	NA	NA	NA	NA	NA
Micromonas pusilla virus 12T	NA	NA	NA	NA	NA	NA	NA	NA	NA	NA	NA	NA	NA	NA	NA	NA	NA	NA	NA	NA	NA	NA	NA	NA	NA	NA	NA	NA	NA	NA	NA	NA	NA	NA	NA	NA	NA	NA	NA	NA	NA	NA	NA	NA	NA	NA	NA	NA	NA
Micromonas sp RCC1109 virus MpV1	NA	NA	NA	NA	NA	NA	NA	NA	NA	NA	NA	NA	NA	NA	NA	NA	NA	NA	NA	NA	NA	NA	NA	NA	NA	NA	NA	NA	NA	NA	NA	NA	NA	NA	NA	NA	NA	NA	NA	NA	NA	NA	NA	NA	NA	NA	NA	NA	NA
Micropruina glycogenica	75385	NA	NA	NA	NA	NA	NA	NA	NA	NA	NA	NA	NA	NA	NA	NA	NA	NA	NA	NA	NA	NA	NA	NA	NA	NA	NA	NA	NA	NA	NA	NA	NA	NA	NA	NA	NA	NA	NA	NA	NA	NA	NA	NA	NA	NA	NA	NA	NA
Modestobacter marinus	477641	NA	NA	NA	NA	NA	NA	NA	NA	NA	NA	NA	NA	NA	NA	NA	NA	NA	NA	NA	NA	NA	NA	NA	NA	NA	NA	NA	NA	NA	NA	NA	NA	NA	NA	NA	NA	NA	NA	NA	NA	NA	NA	NA	NA	NA	NA	NA	NA
Mogibacterium diversum	114527	NA	NA	NA	NA	NA	NA	NA	NA	NA	NA	NA	NA	NA	NA	NA	NA	NA	NA	NA	NA	NA	NA	NA	NA	NA	NA	NA	NA	NA	NA	NA	NA	NA	NA	NA	NA	NA	NA	NA	NA	NA	NA	NA	NA	NA	NA	NA	NA
Monoglobus pectinilyticus	1981510	NA	NA	NA	NA	NA	NA	NA	NA	NA	NA	NA	NA	NA	NA	NA	NA	NA	NA	NA	NA	NA	NA	NA	NA	NA	NA	NA	NA	NA	NA	NA	NA	NA	NA	NA	NA	NA	NA	NA	NA	NA	NA	NA	NA	NA	NA	NA	NA
Murine mastadenovirus B	NA	NA	NA	NA	NA	NA	NA	NA	NA	NA	NA	NA	NA	NA	NA	NA	NA	NA	NA	NA	NA	NA	NA	NA	NA	NA	NA	NA	NA	NA	NA	NA	NA	NA	NA	NA	NA	NA	NA	NA	NA	NA	NA	NA	NA	NA	NA	NA	NA
Murine osteosarcoma virus	NA	NA	NA	NA	NA	NA	NA	NA	NA	NA	NA	NA	NA	NA	NA	NA	NA	NA	NA	NA	NA	NA	NA	NA	NA	NA	NA	NA	NA	NA	NA	NA	NA	NA	NA	NA	NA	NA	NA	NA	NA	NA	NA	NA	NA	NA	NA	NA	NA
Mycobacterium avium	1764	NA	NA	NA	NA	NA	NA	NA	NA	NA	NA	NA	NA	NA	NA	NA	NA	NA	NA	NA	NA	NA	NA	NA	NA	NA	NA	NA	Yes	NA	NA	NA	No	NA	NA	NA	NA	NA	NA	NA	NA	NA	NA	NA	NA	NA	NA	NA	NA
Mycobacterium gordonae	1778	Bacteria	NA	NA	NA	NA	NA	Host Soil Water	NA	NA	NA	NA	NA	Unknown	NA	NA	NA	NA	NA	NA	NA	NA	NA	NA	NA	NA	NA	NA	Yes	No	NA	NA	No	NA	NA	Yes	Human	NA	NA	NA	NA	NA	NA	NA	NA	Chemo Litho Autotroph Organo Heterotroph	Chemo	Litho Organo	Autotroph Heterotroph
Mycobacterium lepraemurium	64667	NA	NA	NA	NA	NA	NA	NA	NA	NA	NA	NA	NA	NA	NA	NA	NA	NA	NA	NA	NA	NA	NA	NA	NA	NA	NA	NA	NA	NA	NA	NA	NA	NA	NA	NA	NA	NA	NA	NA	NA	NA	NA	NA	NA	NA	NA	NA	NA
Mycobacterium phage KayaCho	NA	NA	NA	NA	NA	NA	NA	NA	NA	NA	NA	NA	NA	NA	NA	NA	NA	NA	NA	NA	NA	NA	NA	NA	NA	NA	NA	NA	NA	NA	NA	NA	NA	NA	NA	NA	NA	NA	NA	NA	NA	NA	NA	NA	NA	NA	NA	NA	NA
Mycobacterium sp ITM 2016 00316	NA	NA	NA	NA	NA	NA	NA	NA	NA	NA	NA	NA	NA	NA	NA	NA	NA	NA	NA	NA	NA	NA	NA	NA	NA	NA	NA	NA	NA	NA	NA	NA	NA	NA	NA	NA	NA	NA	NA	NA	NA	NA	NA	NA	NA	NA	NA	NA	NA
Mycobacterium sp Root135	NA	NA	NA	NA	NA	NA	NA	NA	NA	NA	NA	NA	NA	NA	NA	NA	NA	NA	NA	NA	NA	NA	NA	NA	NA	NA	NA	NA	NA	NA	NA	NA	NA	NA	NA	NA	NA	NA	NA	NA	NA	NA	NA	NA	NA	NA	NA	NA	NA
Mycobacterium sp ST F2	NA	NA	NA	NA	NA	NA	NA	NA	NA	NA	NA	NA	NA	NA	NA	NA	NA	NA	NA	NA	NA	NA	NA	NA	NA	NA	NA	NA	NA	NA	NA	NA	NA	NA	NA	NA	NA	NA	NA	NA	NA	NA	NA	NA	NA	NA	NA	NA	NA
Mycobacterium sp UNC267MFSha1 1M11	NA	NA	NA	NA	NA	NA	NA	NA	NA	NA	NA	NA	NA	NA	NA	NA	NA	NA	NA	NA	NA	NA	NA	NA	NA	NA	NA	NA	NA	NA	NA	NA	NA	NA	NA	NA	NA	NA	NA	NA	NA	NA	NA	NA	NA	NA	NA	NA	NA
Mycobacterium sp YC RL4	NA	NA	NA	NA	NA	NA	NA	NA	NA	NA	NA	NA	NA	NA	NA	NA	NA	NA	NA	NA	NA	NA	NA	NA	NA	NA	NA	NA	NA	NA	NA	NA	NA	NA	NA	NA	NA	NA	NA	NA	NA	NA	NA	NA	NA	NA	NA	NA	NA
Mycobacterium virus Predator	NA	NA	NA	NA	NA	NA	NA	NA	NA	NA	NA	NA	NA	NA	NA	NA	NA	NA	NA	NA	NA	NA	NA	NA	NA	NA	NA	NA	NA	NA	NA	NA	NA	NA	NA	NA	NA	NA	NA	NA	NA	NA	NA	NA	NA	NA	NA	NA	NA
Mycobacterium virus TM4	NA	Virus	NA	NA	NA	NA	NA	NA	NA	NA	NA	NA	NA	NA	NA	NA	NA	NA	NA	NA	NA	NA	NA	NA	NA	NA	NA	NA	NA	NA	NA	NA	NA	NA	NA	Yes	Bacteria	NA	NA	NA	NA	NA	NA	NA	NA	NA	NA	NA	NA
Mycobacteroides immunogenum	83262	NA	NA	NA	NA	NA	NA	NA	NA	NA	NA	NA	NA	NA	NA	NA	NA	NA	NA	NA	NA	NA	NA	NA	NA	NA	NA	NA	NA	NA	NA	NA	NA	NA	NA	NA	NA	NA	NA	NA	NA	NA	NA	NA	NA	NA	NA	NA	NA
Mycolicibacterium brumae	85968	NA	NA	NA	NA	NA	NA	NA	NA	NA	NA	NA	NA	NA	NA	NA	NA	NA	NA	NA	NA	NA	NA	NA	NA	NA	NA	NA	NA	NA	NA	NA	NA	NA	NA	NA	NA	NA	NA	NA	NA	NA	NA	NA	NA	NA	NA	NA	NA
Mycolicibacterium chlorophenolicum	37916	NA	NA	NA	NA	NA	NA	NA	NA	NA	NA	NA	NA	NA	NA	NA	NA	NA	NA	NA	NA	NA	NA	NA	NA	NA	NA	NA	NA	NA	NA	NA	NA	NA	NA	NA	NA	NA	NA	NA	NA	NA	NA	NA	NA	NA	NA	NA	NA
Mycolicibacterium chubuense	1800	Bacteria	NA	NA	NA	NA	NA	Soil Water	NA	NA	NA	NA	NA	Grasslands	NA	NA	NA	NA	NA	NA	NA	NA	NA	NA	NA	NA	NA	NA	Yes	No	NA	NA	No	NA	NA	Yes	Human	NA	NA	NA	NA	NA	NA	NA	NA	Chemo Organo	Chemo	Organo	Unknown
Mycolicibacterium doricum	126673	NA	NA	NA	NA	NA	NA	NA	NA	NA	NA	NA	NA	NA	NA	NA	NA	NA	NA	NA	NA	NA	NA	NA	NA	NA	NA	NA	NA	NA	NA	NA	NA	NA	NA	NA	NA	NA	NA	NA	NA	NA	NA	NA	NA	NA	NA	NA	NA
Mycolicibacterium fallax	1793	Bacteria	NA	NA	NA	NA	NA	Soil Water	NA	NA	NA	NA	NA	Unknown	NA	NA	NA	NA	NA	NA	NA	NA	NA	NA	NA	NA	NA	NA	Yes	No	NA	NA	No	NA	NA	Yes	Human	NA	NA	NA	NA	NA	NA	NA	NA	Chemo Organo Heterotroph	Chemo	Organo	Heterotroph
Mycolicibacterium gilvum	1804	Bacteria	NA	NA	NA	NA	NA	Host Soil Water	NA	NA	NA	NA	NA	Unknown	NA	NA	NA	NA	NA	NA	NA	NA	NA	NA	NA	NA	NA	NA	Yes	No	NA	NA	No	NA	NA	Yes	Human	NA	NA	NA	NA	NA	NA	NA	NA	Chemo Organo Autotroph	Chemo	Organo	Autotroph
Mycolicibacterium insubricum	444597	NA	NA	NA	NA	NA	NA	NA	NA	NA	NA	NA	NA	NA	NA	NA	NA	NA	NA	NA	NA	NA	NA	NA	NA	NA	NA	NA	NA	NA	NA	NA	NA	NA	NA	NA	NA	NA	NA	NA	NA	NA	NA	NA	NA	NA	NA	NA	NA
Mycolicibacterium llatzerense	280871	NA	NA	NA	NA	NA	NA	NA	NA	NA	NA	NA	NA	NA	NA	NA	NA	NA	NA	NA	NA	NA	NA	NA	NA	NA	NA	NA	NA	NA	NA	NA	NA	NA	NA	NA	NA	NA	NA	NA	NA	NA	NA	NA	NA	NA	NA	NA	NA
Mycolicibacterium mucogenicum	56689	NA	NA	NA	NA	NA	NA	NA	NA	NA	NA	NA	NA	NA	NA	NA	NA	NA	NA	NA	NA	NA	NA	NA	NA	NA	NA	NA	NA	NA	NA	NA	NA	NA	NA	NA	NA	NA	NA	NA	NA	NA	NA	NA	NA	NA	NA	NA	NA
Mycolicibacterium obuense	1807	Bacteria	NA	NA	NA	NA	NA	Host Soil	NA	NA	NA	NA	NA	Unknown	NA	NA	NA	NA	NA	NA	NA	NA	NA	NA	NA	NA	NA	NA	Unknown	No	NA	NA	No	NA	NA	Yes	Human	NA	NA	NA	NA	NA	NA	NA	NA	Unknown	Unknown	Unknown	Unknown
Mycolicibacterium rhodesiae	36814	NA	NA	NA	NA	NA	NA	NA	NA	NA	NA	NA	NA	NA	NA	NA	NA	NA	NA	NA	NA	NA	NA	NA	NA	NA	NA	NA	NA	NA	NA	NA	NA	NA	NA	NA	NA	NA	NA	NA	NA	NA	NA	NA	NA	NA	NA	NA	NA
Mythimna unipuncta granulovirus A	NA	NA	NA	NA	NA	NA	NA	NA	NA	NA	NA	NA	NA	NA	NA	NA	NA	NA	NA	NA	NA	NA	NA	NA	NA	NA	NA	NA	NA	NA	NA	NA	NA	NA	NA	NA	NA	NA	NA	NA	NA	NA	NA	NA	NA	NA	NA	NA	NA
Nakamurella multipartita	53461	NA	NA	NA	NA	NA	NA	NA	NA	NA	NA	NA	NA	NA	NA	NA	NA	NA	NA	NA	NA	NA	NA	NA	NA	NA	NA	NA	No	NA	NA	NA	No	NA	NA	NA	NA	NA	NA	NA	NA	NA	NA	NA	NA	NA	NA	NA	NA
Nocardia phage NBR1	NA	NA	NA	NA	NA	NA	NA	NA	NA	NA	NA	NA	NA	NA	NA	NA	NA	NA	NA	NA	NA	NA	NA	NA	NA	NA	NA	NA	NA	NA	NA	NA	NA	NA	NA	NA	NA	NA	NA	NA	NA	NA	NA	NA	NA	NA	NA	NA	NA
Olsenella scatoligenes	1299998	NA	NA	NA	NA	NA	NA	NA	NA	NA	NA	NA	NA	NA	NA	NA	NA	NA	NA	NA	NA	NA	NA	NA	NA	NA	NA	NA	NA	NA	NA	NA	NA	NA	NA	NA	NA	NA	NA	NA	NA	NA	NA	NA	NA	NA	NA	NA	NA
Orgyia leucostigma nucleopolyhedrovirus	NA	NA	NA	NA	NA	NA	NA	NA	NA	NA	NA	NA	NA	NA	NA	NA	NA	NA	NA	NA	NA	NA	NA	NA	NA	NA	NA	NA	NA	NA	NA	NA	NA	NA	NA	NA	NA	NA	NA	NA	NA	NA	NA	NA	NA	NA	NA	NA	NA
Oscillibacter sp CAG 241	NA	NA	NA	NA	NA	NA	NA	NA	NA	NA	NA	NA	NA	NA	NA	NA	NA	NA	NA	NA	NA	NA	NA	NA	NA	NA	NA	NA	NA	NA	NA	NA	NA	NA	NA	NA	NA	NA	NA	NA	NA	NA	NA	NA	NA	NA	NA	NA	NA
Ostreococcus lucimarinus virus 1	NA	NA	NA	NA	NA	NA	NA	NA	NA	NA	NA	NA	NA	NA	NA	NA	NA	NA	NA	NA	NA	NA	NA	NA	NA	NA	NA	NA	NA	NA	NA	NA	NA	NA	NA	NA	NA	NA	NA	NA	NA	NA	NA	NA	NA	NA	NA	NA	NA
Ostreococcus lucimarinus virus OlV5	NA	NA	NA	NA	NA	NA	NA	NA	NA	NA	NA	NA	NA	NA	NA	NA	NA	NA	NA	NA	NA	NA	NA	NA	NA	NA	NA	NA	NA	NA	NA	NA	NA	NA	NA	NA	NA	NA	NA	NA	NA	NA	NA	NA	NA	NA	NA	NA	NA
Ostreococcus tauri virus 1	NA	NA	NA	NA	NA	NA	NA	NA	NA	NA	NA	NA	NA	NA	NA	NA	NA	NA	NA	NA	NA	NA	NA	NA	NA	NA	NA	NA	NA	NA	NA	NA	NA	NA	NA	NA	NA	NA	NA	NA	NA	NA	NA	NA	NA	NA	NA	NA	NA
Ostreococcus tauri virus 2	NA	NA	NA	NA	NA	NA	NA	NA	NA	NA	NA	NA	NA	NA	NA	NA	NA	NA	NA	NA	NA	NA	NA	NA	NA	NA	NA	NA	NA	NA	NA	NA	NA	NA	NA	NA	NA	NA	NA	NA	NA	NA	NA	NA	NA	NA	NA	NA	NA
Ostreococcus virus OsV5	NA	NA	NA	NA	NA	NA	NA	NA	NA	NA	NA	NA	NA	NA	NA	NA	NA	NA	NA	NA	NA	NA	NA	NA	NA	NA	NA	NA	NA	NA	NA	NA	NA	NA	NA	NA	NA	NA	NA	NA	NA	NA	NA	NA	NA	NA	NA	NA	NA
Ottowia oryzae	2109914	NA	NA	NA	NA	NA	NA	NA	NA	NA	NA	NA	NA	NA	NA	NA	NA	NA	NA	NA	NA	NA	NA	NA	NA	NA	NA	NA	NA	NA	NA	NA	NA	NA	NA	NA	NA	NA	NA	NA	NA	NA	NA	NA	NA	NA	NA	NA	NA
Paludisphaera borealis	1387353	NA	NA	NA	NA	NA	NA	NA	NA	NA	NA	NA	NA	NA	NA	NA	NA	NA	NA	NA	NA	NA	NA	NA	NA	NA	NA	NA	NA	NA	NA	NA	NA	NA	NA	NA	NA	NA	NA	NA	NA	NA	NA	NA	NA	NA	NA	NA	NA
Pantoea vagans	470934	NA	NA	NA	NA	NA	NA	NA	NA	NA	NA	NA	NA	NA	NA	NA	NA	NA	NA	NA	NA	NA	NA	NA	NA	NA	NA	NA	No	NA	NA	NA	No	NA	NA	Yes	Plant	NA	NA	NA	NA	NA	NA	NA	NA	NA	NA	NA	NA
Papiine alphaherpesvirus 2	NA	NA	NA	NA	NA	NA	NA	NA	NA	NA	NA	NA	NA	NA	NA	NA	NA	NA	NA	NA	NA	NA	NA	NA	NA	NA	NA	NA	NA	NA	NA	NA	NA	NA	NA	NA	NA	NA	NA	NA	NA	NA	NA	NA	NA	NA	NA	NA	NA
Parvimonas micra	33033	NA	NA	NA	NA	NA	NA	NA	NA	NA	NA	NA	NA	NA	NA	NA	NA	NA	NA	NA	NA	NA	NA	NA	NA	NA	NA	NA	No	NA	NA	NA	No	NA	NA	NA	NA	NA	NA	NA	NA	NA	NA	NA	NA	NA	NA	NA	NA
Parvimonas sp KA00067	NA	NA	NA	NA	NA	NA	NA	NA	NA	NA	NA	NA	NA	NA	NA	NA	NA	NA	NA	NA	NA	NA	NA	NA	NA	NA	NA	NA	NA	NA	NA	NA	NA	NA	NA	NA	NA	NA	NA	NA	NA	NA	NA	NA	NA	NA	NA	NA	NA
Pelagibacter phage HTVC008M	NA	NA	NA	NA	NA	NA	NA	NA	NA	NA	NA	NA	NA	NA	NA	NA	NA	NA	NA	NA	NA	NA	NA	NA	NA	NA	NA	NA	NA	NA	NA	NA	NA	NA	NA	NA	NA	NA	NA	NA	NA	NA	NA	NA	NA	NA	NA	NA	NA
Pelagibacter phage HTVC010P	NA	NA	NA	NA	NA	NA	NA	NA	NA	NA	NA	NA	NA	NA	NA	NA	NA	NA	NA	NA	NA	NA	NA	NA	NA	NA	NA	NA	NA	NA	NA	NA	NA	NA	NA	NA	NA	NA	NA	NA	NA	NA	NA	NA	NA	NA	NA	NA	NA
Pelagibacter phage HTVC011P	NA	NA	NA	NA	NA	NA	NA	NA	NA	NA	NA	NA	NA	NA	NA	NA	NA	NA	NA	NA	NA	NA	NA	NA	NA	NA	NA	NA	NA	NA	NA	NA	NA	NA	NA	NA	NA	NA	NA	NA	NA	NA	NA	NA	NA	NA	NA	NA	NA
Pelagibacter phage HTVC019P	NA	NA	NA	NA	NA	NA	NA	NA	NA	NA	NA	NA	NA	NA	NA	NA	NA	NA	NA	NA	NA	NA	NA	NA	NA	NA	NA	NA	NA	NA	NA	NA	NA	NA	NA	NA	NA	NA	NA	NA	NA	NA	NA	NA	NA	NA	NA	NA	NA
Planktomarina temperata	1284658	NA	NA	NA	NA	NA	NA	NA	NA	NA	NA	NA	NA	NA	NA	NA	NA	NA	NA	NA	NA	NA	NA	NA	NA	NA	NA	NA	NA	NA	NA	NA	NA	NA	NA	NA	NA	NA	NA	NA	NA	NA	NA	NA	NA	NA	NA	NA	NA
Porcine type C oncovirus	NA	NA	NA	NA	NA	NA	NA	NA	NA	NA	NA	NA	NA	NA	NA	NA	NA	NA	NA	NA	NA	NA	NA	NA	NA	NA	NA	NA	NA	NA	NA	NA	NA	NA	NA	NA	NA	NA	NA	NA	NA	NA	NA	NA	NA	NA	NA	NA	NA
Prochlorococcus phage P GSP1	NA	NA	NA	NA	NA	NA	NA	NA	NA	NA	NA	NA	NA	NA	NA	NA	NA	NA	NA	NA	NA	NA	NA	NA	NA	NA	NA	NA	NA	NA	NA	NA	NA	NA	NA	NA	NA	NA	NA	NA	NA	NA	NA	NA	NA	NA	NA	NA	NA
Prochlorococcus phage P SSM7	NA	NA	NA	NA	NA	NA	NA	NA	NA	NA	NA	NA	NA	NA	NA	NA	NA	NA	NA	NA	NA	NA	NA	NA	NA	NA	NA	NA	NA	NA	NA	NA	NA	NA	NA	NA	NA	NA	NA	NA	NA	NA	NA	NA	NA	NA	NA	NA	NA
Prochlorococcus phage Syn1	NA	NA	NA	NA	NA	NA	NA	NA	NA	NA	NA	NA	NA	NA	NA	NA	NA	NA	NA	NA	NA	NA	NA	NA	NA	NA	NA	NA	NA	NA	NA	NA	NA	NA	NA	NA	NA	NA	NA	NA	NA	NA	NA	NA	NA	NA	NA	NA	NA
Prochlorococcus phage Syn33	NA	NA	NA	NA	NA	NA	NA	NA	NA	NA	NA	NA	NA	NA	NA	NA	NA	NA	NA	NA	NA	NA	NA	NA	NA	NA	NA	NA	NA	NA	NA	NA	NA	NA	NA	NA	NA	NA	NA	NA	NA	NA	NA	NA	NA	NA	NA	NA	NA
Prosthecochloris sp CIB 2401	NA	NA	NA	NA	NA	NA	NA	NA	NA	NA	NA	NA	NA	NA	NA	NA	NA	NA	NA	NA	NA	NA	NA	NA	NA	NA	NA	NA	NA	NA	NA	NA	NA	NA	NA	NA	NA	NA	NA	NA	NA	NA	NA	NA	NA	NA	NA	NA	NA
Pseudoalteromonas phage H105 1	NA	NA	NA	NA	NA	NA	NA	NA	NA	NA	NA	NA	NA	NA	NA	NA	NA	NA	NA	NA	NA	NA	NA	NA	NA	NA	NA	NA	NA	NA	NA	NA	NA	NA	NA	NA	NA	NA	NA	NA	NA	NA	NA	NA	NA	NA	NA	NA	NA
Pseudoalteromonas phage pYD6 A	NA	NA	NA	NA	NA	NA	NA	NA	NA	NA	NA	NA	NA	NA	NA	NA	NA	NA	NA	NA	NA	NA	NA	NA	NA	NA	NA	NA	NA	NA	NA	NA	NA	NA	NA	NA	NA	NA	NA	NA	NA	NA	NA	NA	NA	NA	NA	NA	NA
Pseudoalteromonas phage RIO 1	NA	NA	NA	NA	NA	NA	NA	NA	NA	NA	NA	NA	NA	NA	NA	NA	NA	NA	NA	NA	NA	NA	NA	NA	NA	NA	NA	NA	NA	NA	NA	NA	NA	NA	NA	NA	NA	NA	NA	NA	NA	NA	NA	NA	NA	NA	NA	NA	NA
Pseudomonas kunmingensis	1211807	NA	NA	NA	NA	NA	NA	NA	NA	NA	NA	NA	NA	NA	NA	NA	NA	NA	NA	NA	NA	NA	NA	NA	NA	NA	NA	NA	NA	NA	NA	NA	NA	NA	NA	NA	NA	NA	NA	NA	NA	NA	NA	NA	NA	NA	NA	NA	NA
Pseudomonas phage AF	NA	NA	NA	NA	NA	NA	NA	NA	NA	NA	NA	NA	NA	NA	NA	NA	NA	NA	NA	NA	NA	NA	NA	NA	NA	NA	NA	NA	NA	NA	NA	NA	NA	NA	NA	NA	NA	NA	NA	NA	NA	NA	NA	NA	NA	NA	NA	NA	NA
Pseudomonas phage F10	NA	NA	NA	NA	NA	NA	NA	NA	NA	NA	NA	NA	NA	NA	NA	NA	NA	NA	NA	NA	NA	NA	NA	NA	NA	NA	NA	NA	NA	NA	NA	NA	NA	NA	NA	NA	NA	NA	NA	NA	NA	NA	NA	NA	NA	NA	NA	NA	NA
Pseudomonas phage PA11	NA	NA	NA	NA	NA	NA	NA	NA	NA	NA	NA	NA	NA	NA	NA	NA	NA	NA	NA	NA	NA	NA	NA	NA	NA	NA	NA	NA	NA	NA	NA	NA	NA	NA	NA	NA	NA	NA	NA	NA	NA	NA	NA	NA	NA	NA	NA	NA	NA
Pseudomonas phage PA16	NA	NA	NA	NA	NA	NA	NA	NA	NA	NA	NA	NA	NA	NA	NA	NA	NA	NA	NA	NA	NA	NA	NA	NA	NA	NA	NA	NA	NA	NA	NA	NA	NA	NA	NA	NA	NA	NA	NA	NA	NA	NA	NA	NA	NA	NA	NA	NA	NA
Pseudomonas phage tf	NA	NA	NA	NA	NA	NA	NA	NA	NA	NA	NA	NA	NA	NA	NA	NA	NA	NA	NA	NA	NA	NA	NA	NA	NA	NA	NA	NA	NA	NA	NA	NA	NA	NA	NA	NA	NA	NA	NA	NA	NA	NA	NA	NA	NA	NA	NA	NA	NA
Pseudomonas virus gh1	NA	NA	NA	NA	NA	NA	NA	NA	NA	NA	NA	NA	NA	NA	NA	NA	NA	NA	NA	NA	NA	NA	NA	NA	NA	NA	NA	NA	NA	NA	NA	NA	NA	NA	NA	NA	NA	NA	NA	NA	NA	NA	NA	NA	NA	NA	NA	NA	NA
Pseudomonas virus LKA1	NA	NA	NA	NA	NA	NA	NA	NA	NA	NA	NA	NA	NA	NA	NA	NA	NA	NA	NA	NA	NA	NA	NA	NA	NA	NA	NA	NA	NA	NA	NA	NA	NA	NA	NA	NA	NA	NA	NA	NA	NA	NA	NA	NA	NA	NA	NA	NA	NA
Pseudoruegeria lutimaris	571298	NA	NA	NA	NA	NA	NA	NA	NA	NA	NA	NA	NA	NA	NA	NA	NA	NA	NA	NA	NA	NA	NA	NA	NA	NA	NA	NA	NA	NA	NA	NA	NA	NA	NA	NA	NA	NA	NA	NA	NA	NA	NA	NA	NA	NA	NA	NA	NA
Puniceispirillum phage HMO 2011	NA	NA	NA	NA	NA	NA	NA	NA	NA	NA	NA	NA	NA	NA	NA	NA	NA	NA	NA	NA	NA	NA	NA	NA	NA	NA	NA	NA	NA	NA	NA	NA	NA	NA	NA	NA	NA	NA	NA	NA	NA	NA	NA	NA	NA	NA	NA	NA	NA
Rhodococcus erythropolis	1833	NA	NA	NA	NA	NA	NA	NA	NA	NA	NA	NA	NA	NA	NA	NA	NA	NA	NA	NA	NA	NA	NA	NA	NA	NA	NA	NA	Yes	NA	NA	NA	No	NA	NA	NA	NA	NA	NA	NA	NA	NA	NA	NA	NA	NA	NA	NA	NA
Rhodococcus qingshengii	334542	NA	NA	NA	NA	NA	NA	NA	NA	NA	NA	NA	NA	NA	NA	NA	NA	NA	NA	NA	NA	NA	NA	NA	NA	NA	NA	NA	No	NA	NA	NA	No	NA	NA	NA	NA	NA	NA	NA	NA	NA	NA	NA	NA	NA	NA	NA	NA
Rhodocyclales bacterium	2072421	NA	NA	NA	NA	NA	NA	NA	NA	NA	NA	NA	NA	NA	NA	NA	NA	NA	NA	NA	NA	NA	NA	NA	NA	NA	NA	NA	NA	NA	NA	NA	NA	NA	NA	NA	NA	NA	NA	NA	NA	NA	NA	NA	NA	NA	NA	NA	NA
Rhodothermus phage RM378	NA	NA	NA	NA	NA	NA	NA	NA	NA	NA	NA	NA	NA	NA	NA	NA	NA	NA	NA	NA	NA	NA	NA	NA	NA	NA	NA	NA	NA	NA	NA	NA	NA	NA	NA	NA	NA	NA	NA	NA	NA	NA	NA	NA	NA	NA	NA	NA	NA
Roseobacter virus SIO1	NA	NA	NA	NA	NA	NA	NA	NA	NA	NA	NA	NA	NA	NA	NA	NA	NA	NA	NA	NA	NA	NA	NA	NA	NA	NA	NA	NA	NA	NA	NA	NA	NA	NA	NA	NA	NA	NA	NA	NA	NA	NA	NA	NA	NA	NA	NA	NA	NA
Rubritalea profundi	1658618	NA	NA	NA	NA	NA	NA	NA	NA	NA	NA	NA	NA	NA	NA	NA	NA	NA	NA	NA	NA	NA	NA	NA	NA	NA	NA	NA	NA	NA	NA	NA	NA	NA	NA	NA	NA	NA	NA	NA	NA	NA	NA	NA	NA	NA	NA	NA	NA
Ruminococcus bicirculans	1160721	NA	NA	NA	NA	NA	NA	NA	NA	NA	NA	NA	NA	NA	NA	NA	NA	NA	NA	NA	NA	NA	NA	NA	NA	NA	NA	NA	NA	NA	NA	NA	NA	NA	NA	NA	NA	NA	NA	NA	NA	NA	NA	NA	NA	NA	NA	NA	NA
Ruminococcus bromii	40518	NA	NA	NA	NA	NA	NA	NA	NA	NA	NA	NA	NA	NA	NA	NA	NA	NA	NA	NA	NA	NA	NA	NA	NA	NA	NA	NA	No	NA	NA	NA	No	NA	NA	NA	NA	NA	NA	NA	NA	NA	NA	NA	NA	NA	NA	NA	NA
Ruminococcus gnavus	NA	NA	NA	NA	NA	NA	NA	NA	NA	NA	NA	NA	NA	NA	NA	NA	NA	NA	NA	NA	NA	NA	NA	NA	NA	NA	NA	NA	NA	NA	NA	NA	NA	NA	NA	NA	NA	NA	NA	NA	NA	NA	NA	NA	NA	NA	NA	NA	NA
Ruminococcus lactaris	46228	NA	NA	NA	NA	NA	NA	NA	NA	NA	NA	NA	NA	NA	NA	NA	NA	NA	NA	NA	NA	NA	NA	NA	NA	NA	NA	NA	No	NA	NA	NA	No	NA	NA	NA	NA	NA	NA	NA	NA	NA	NA	NA	NA	NA	NA	NA	NA
Ruminococcus sp CAG 403	NA	NA	NA	NA	NA	NA	NA	NA	NA	NA	NA	NA	NA	NA	NA	NA	NA	NA	NA	NA	NA	NA	NA	NA	NA	NA	NA	NA	NA	NA	NA	NA	NA	NA	NA	NA	NA	NA	NA	NA	NA	NA	NA	NA	NA	NA	NA	NA	NA
Ruminococcus sp CAG 488	NA	NA	NA	NA	NA	NA	NA	NA	NA	NA	NA	NA	NA	NA	NA	NA	NA	NA	NA	NA	NA	NA	NA	NA	NA	NA	NA	NA	NA	NA	NA	NA	NA	NA	NA	NA	NA	NA	NA	NA	NA	NA	NA	NA	NA	NA	NA	NA	NA
Ruminococcus sp CAG 563	NA	NA	NA	NA	NA	NA	NA	NA	NA	NA	NA	NA	NA	NA	NA	NA	NA	NA	NA	NA	NA	NA	NA	NA	NA	NA	NA	NA	NA	NA	NA	NA	NA	NA	NA	NA	NA	NA	NA	NA	NA	NA	NA	NA	NA	NA	NA	NA	NA
Ruminococcus torques	NA	NA	NA	NA	NA	NA	NA	NA	NA	NA	NA	NA	NA	NA	NA	NA	NA	NA	NA	NA	NA	NA	NA	NA	NA	NA	NA	NA	NA	NA	NA	NA	NA	NA	NA	NA	NA	NA	NA	NA	NA	NA	NA	NA	NA	NA	NA	NA	NA
Saimiriine gammaherpesvirus 2	NA	NA	NA	NA	NA	NA	NA	NA	NA	NA	NA	NA	NA	NA	NA	NA	NA	NA	NA	NA	NA	NA	NA	NA	NA	NA	NA	NA	NA	NA	NA	NA	NA	NA	NA	NA	NA	NA	NA	NA	NA	NA	NA	NA	NA	NA	NA	NA	NA
Salmonella phage 7 11	NA	NA	NA	NA	NA	NA	NA	NA	NA	NA	NA	NA	NA	NA	NA	NA	NA	NA	NA	NA	NA	NA	NA	NA	NA	NA	NA	NA	NA	NA	NA	NA	NA	NA	NA	NA	NA	NA	NA	NA	NA	NA	NA	NA	NA	NA	NA	NA	NA
Salmonella phage epsilon34	NA	NA	NA	NA	NA	NA	NA	NA	NA	NA	NA	NA	NA	NA	NA	NA	NA	NA	NA	NA	NA	NA	NA	NA	NA	NA	NA	NA	NA	NA	NA	NA	NA	NA	NA	NA	NA	NA	NA	NA	NA	NA	NA	NA	NA	NA	NA	NA	NA
Salmonella phage Fels 1	NA	NA	NA	NA	NA	NA	NA	NA	NA	NA	NA	NA	NA	NA	NA	NA	NA	NA	NA	NA	NA	NA	NA	NA	NA	NA	NA	NA	NA	NA	NA	NA	NA	NA	NA	NA	NA	NA	NA	NA	NA	NA	NA	NA	NA	NA	NA	NA	NA
Salmonella phage SSU5	NA	NA	NA	NA	NA	NA	NA	NA	NA	NA	NA	NA	NA	NA	NA	NA	NA	NA	NA	NA	NA	NA	NA	NA	NA	NA	NA	NA	NA	NA	NA	NA	NA	NA	NA	NA	NA	NA	NA	NA	NA	NA	NA	NA	NA	NA	NA	NA	NA
Salmonella phage Vi II E1	NA	NA	NA	NA	NA	NA	NA	NA	NA	NA	NA	NA	NA	NA	NA	NA	NA	NA	NA	NA	NA	NA	NA	NA	NA	NA	NA	NA	NA	NA	NA	NA	NA	NA	NA	NA	NA	NA	NA	NA	NA	NA	NA	NA	NA	NA	NA	NA	NA
Salmonella virus Epsilon15	NA	NA	NA	NA	NA	NA	NA	NA	NA	NA	NA	NA	NA	NA	NA	NA	NA	NA	NA	NA	NA	NA	NA	NA	NA	NA	NA	NA	NA	NA	NA	NA	NA	NA	NA	NA	NA	NA	NA	NA	NA	NA	NA	NA	NA	NA	NA	NA	NA
Salmonella virus FelixO1	NA	NA	NA	NA	NA	NA	NA	NA	NA	NA	NA	NA	NA	NA	NA	NA	NA	NA	NA	NA	NA	NA	NA	NA	NA	NA	NA	NA	NA	NA	NA	NA	NA	NA	NA	NA	NA	NA	NA	NA	NA	NA	NA	NA	NA	NA	NA	NA	NA
Salmonella virus HK620	NA	NA	NA	NA	NA	NA	NA	NA	NA	NA	NA	NA	NA	NA	NA	NA	NA	NA	NA	NA	NA	NA	NA	NA	NA	NA	NA	NA	NA	NA	NA	NA	NA	NA	NA	NA	NA	NA	NA	NA	NA	NA	NA	NA	NA	NA	NA	NA	NA
Salmonella virus Jersey	NA	NA	NA	NA	NA	NA	NA	NA	NA	NA	NA	NA	NA	NA	NA	NA	NA	NA	NA	NA	NA	NA	NA	NA	NA	NA	NA	NA	NA	NA	NA	NA	NA	NA	NA	NA	NA	NA	NA	NA	NA	NA	NA	NA	NA	NA	NA	NA	NA
Salmonella virus PsP3	NA	Virus	NA	NA	NA	NA	NA	NA	NA	NA	NA	NA	NA	NA	NA	NA	NA	NA	NA	NA	NA	NA	NA	NA	NA	NA	NA	NA	NA	NA	NA	NA	NA	NA	NA	Yes	Bacteria	NA	NA	NA	NA	NA	NA	NA	NA	NA	NA	NA	NA
Salmonella virus SP31	NA	NA	NA	NA	NA	NA	NA	NA	NA	NA	NA	NA	NA	NA	NA	NA	NA	NA	NA	NA	NA	NA	NA	NA	NA	NA	NA	NA	NA	NA	NA	NA	NA	NA	NA	NA	NA	NA	NA	NA	NA	NA	NA	NA	NA	NA	NA	NA	NA
Salmonella virus SPN1S	NA	NA	NA	NA	NA	NA	NA	NA	NA	NA	NA	NA	NA	NA	NA	NA	NA	NA	NA	NA	NA	NA	NA	NA	NA	NA	NA	NA	NA	NA	NA	NA	NA	NA	NA	NA	NA	NA	NA	NA	NA	NA	NA	NA	NA	NA	NA	NA	NA
Salmonella virus ViI	NA	NA	NA	NA	NA	NA	NA	NA	NA	NA	NA	NA	NA	NA	NA	NA	NA	NA	NA	NA	NA	NA	NA	NA	NA	NA	NA	NA	NA	NA	NA	NA	NA	NA	NA	NA	NA	NA	NA	NA	NA	NA	NA	NA	NA	NA	NA	NA	NA
Sedimenticola selenatireducens	191960	NA	NA	NA	NA	NA	NA	NA	NA	NA	NA	NA	NA	NA	NA	NA	NA	NA	NA	NA	NA	NA	NA	NA	NA	NA	NA	NA	NA	NA	NA	NA	NA	NA	NA	NA	NA	NA	NA	NA	NA	NA	NA	NA	NA	NA	NA	NA	NA
Sedimenticola sp	NA	NA	NA	NA	NA	NA	NA	NA	NA	NA	NA	NA	NA	NA	NA	NA	NA	NA	NA	NA	NA	NA	NA	NA	NA	NA	NA	NA	NA	NA	NA	NA	NA	NA	NA	NA	NA	NA	NA	NA	NA	NA	NA	NA	NA	NA	NA	NA	NA
Sedimentitalea nanhaiensis	999627	Bacteria	NA	NA	NA	NA	NA	Water	Sediment Marine	NA	NA	Sea	Sea shore	NA	NA	NA	NA	NA	NA	NA	NA	NA	NA	NA	NA	NA	NA	NA	Unknown	Yes	Halophile	NA	No	NA	NA	No	NA	NA	NA	NA	NA	NA	NA	NA	NA	Chemo Organo Heterotroph	Chemo	Organo	Heterotroph
Serratia phage Eta	NA	NA	NA	NA	NA	NA	NA	NA	NA	NA	NA	NA	NA	NA	NA	NA	NA	NA	NA	NA	NA	NA	NA	NA	NA	NA	NA	NA	NA	NA	NA	NA	NA	NA	NA	NA	NA	NA	NA	NA	NA	NA	NA	NA	NA	NA	NA	NA	NA
Shigella phage pSf 1	NA	NA	NA	NA	NA	NA	NA	NA	NA	NA	NA	NA	NA	NA	NA	NA	NA	NA	NA	NA	NA	NA	NA	NA	NA	NA	NA	NA	NA	NA	NA	NA	NA	NA	NA	NA	NA	NA	NA	NA	NA	NA	NA	NA	NA	NA	NA	NA	NA
Shigella virus AG3	NA	NA	NA	NA	NA	NA	NA	NA	NA	NA	NA	NA	NA	NA	NA	NA	NA	NA	NA	NA	NA	NA	NA	NA	NA	NA	NA	NA	NA	NA	NA	NA	NA	NA	NA	NA	NA	NA	NA	NA	NA	NA	NA	NA	NA	NA	NA	NA	NA
Shimia aestuarii	254406	Bacteria	NA	NA	NA	NA	NA	Water	Sediment	NA	NA	NA	Sea shore Freshwater shore	NA	NA	NA	NA	NA	NA	NA	NA	NA	NA	NA	NA	NA	NA	NA	No	No	NA	NA	No	NA	NA	No	NA	NA	NA	NA	NA	NA	NA	NA	NA	Chemo Organo Heterotroph	Chemo	Organo	Heterotroph
Silicibacter phage DSS3phi2	NA	NA	NA	NA	NA	NA	NA	NA	NA	NA	NA	NA	NA	NA	NA	NA	NA	NA	NA	NA	NA	NA	NA	NA	NA	NA	NA	NA	NA	NA	NA	NA	NA	NA	NA	NA	NA	NA	NA	NA	NA	NA	NA	NA	NA	NA	NA	NA	NA
Simian mastadenovirus F	NA	Virus	NA	NA	NA	NA	NA	NA	NA	NA	NA	NA	NA	NA	NA	NA	NA	NA	NA	NA	NA	NA	NA	NA	NA	NA	NA	NA	NA	NA	NA	NA	NA	NA	NA	Yes	Human Animal	NA	NA	NA	NA	NA	NA	NA	NA	NA	NA	NA	NA
Skermanella aerolata	393310	NA	NA	NA	NA	NA	NA	NA	NA	NA	NA	NA	NA	NA	NA	NA	NA	NA	NA	NA	NA	NA	NA	NA	NA	NA	NA	NA	NA	NA	NA	NA	NA	NA	NA	NA	NA	NA	NA	NA	NA	NA	NA	NA	NA	NA	NA	NA	NA
Slackia isoflavoniconvertens	572010	NA	NA	NA	NA	NA	NA	NA	NA	NA	NA	NA	NA	NA	NA	NA	NA	NA	NA	NA	NA	NA	NA	NA	NA	NA	NA	NA	NA	NA	NA	NA	NA	NA	NA	NA	NA	NA	NA	NA	NA	NA	NA	NA	NA	NA	NA	NA	NA
Solobacterium moorei	102148	NA	NA	NA	NA	NA	NA	NA	NA	NA	NA	NA	NA	NA	NA	NA	NA	NA	NA	NA	NA	NA	NA	NA	NA	NA	NA	NA	No	NA	NA	NA	No	NA	NA	NA	NA	NA	NA	NA	NA	NA	NA	NA	NA	NA	NA	NA	NA
Sphingomonadales bacterium EhC05	1849171	NA	NA	NA	NA	NA	NA	NA	NA	NA	NA	NA	NA	NA	NA	NA	NA	NA	NA	NA	NA	NA	NA	NA	NA	NA	NA	NA	NA	NA	NA	NA	NA	NA	NA	NA	NA	NA	NA	NA	NA	NA	NA	NA	NA	NA	NA	NA	NA
Sphingomonas sanxanigenens	397260	NA	NA	NA	NA	NA	NA	NA	NA	NA	NA	NA	NA	NA	NA	NA	NA	NA	NA	NA	NA	NA	NA	NA	NA	NA	NA	NA	NA	NA	NA	NA	NA	NA	NA	NA	NA	NA	NA	NA	NA	NA	NA	NA	NA	NA	NA	NA	NA
Sphingopyxis terrae	33052	NA	NA	NA	NA	NA	NA	NA	NA	NA	NA	NA	NA	NA	NA	NA	NA	NA	NA	NA	NA	NA	NA	NA	NA	NA	NA	NA	NA	NA	NA	NA	NA	NA	NA	NA	NA	NA	NA	NA	NA	NA	NA	NA	NA	NA	NA	NA	NA
Spirochaetae bacterium HGW Spirochaetae 1	NA	NA	NA	NA	NA	NA	NA	NA	NA	NA	NA	NA	NA	NA	NA	NA	NA	NA	NA	NA	NA	NA	NA	NA	NA	NA	NA	NA	NA	NA	NA	NA	NA	NA	NA	NA	NA	NA	NA	NA	NA	NA	NA	NA	NA	NA	NA	NA	NA
Staphylococcus epidermidis	1282	NA	NA	NA	NA	NA	NA	NA	NA	NA	NA	NA	NA	NA	NA	NA	NA	NA	NA	NA	NA	NA	NA	NA	NA	NA	NA	NA	Yes	NA	NA	NA	No	NA	NA	NA	NA	NA	NA	NA	NA	NA	NA	NA	NA	NA	NA	NA	NA
Staphylococcus hominis	1290	NA	NA	NA	NA	NA	NA	NA	NA	NA	NA	NA	NA	NA	NA	NA	NA	NA	NA	NA	NA	NA	NA	NA	NA	NA	NA	NA	Yes	NA	NA	NA	No	NA	NA	NA	NA	NA	NA	NA	NA	NA	NA	NA	NA	NA	NA	NA	NA
Staphylococcus phage StB27	NA	NA	NA	NA	NA	NA	NA	NA	NA	NA	NA	NA	NA	NA	NA	NA	NA	NA	NA	NA	NA	NA	NA	NA	NA	NA	NA	NA	NA	NA	NA	NA	NA	NA	NA	NA	NA	NA	NA	NA	NA	NA	NA	NA	NA	NA	NA	NA	NA
Staphylococcus virus CNPH82	NA	NA	NA	NA	NA	NA	NA	NA	NA	NA	NA	NA	NA	NA	NA	NA	NA	NA	NA	NA	NA	NA	NA	NA	NA	NA	NA	NA	NA	NA	NA	NA	NA	NA	NA	NA	NA	NA	NA	NA	NA	NA	NA	NA	NA	NA	NA	NA	NA
Streptococcus infantis	68892	NA	NA	NA	NA	NA	NA	NA	NA	NA	NA	NA	NA	NA	NA	NA	NA	NA	NA	NA	NA	NA	NA	NA	NA	NA	NA	NA	Yes	NA	NA	NA	No	NA	NA	NA	NA	NA	NA	NA	NA	NA	NA	NA	NA	NA	NA	NA	NA
Streptococcus lutetiensis	150055	NA	NA	NA	NA	NA	NA	NA	NA	NA	NA	NA	NA	NA	NA	NA	NA	NA	NA	NA	NA	NA	NA	NA	NA	NA	NA	NA	Yes	NA	NA	NA	No	NA	NA	NA	NA	NA	NA	NA	NA	NA	NA	NA	NA	NA	NA	NA	NA
Streptococcus mitis	28037	Bacteria	NA	NA	NA	NA	NA	Host	NA	NA	NA	NA	NA	NA	NA	NA	NA	NA	NA	NA	NA	NA	NA	NA	NA	NA	NA	NA	Yes	No	NA	NA	Unknown	NA	NA	Yes	Human	NA	NA	NA	NA	NA	NA	NA	NA	NA	Unknown	Unknown	Unknown
Streptococcus oralis	1303	Bacteria	NA	NA	NA	NA	NA	Host	NA	NA	NA	NA	NA	NA	NA	NA	NA	NA	NA	NA	NA	NA	NA	NA	NA	NA	NA	NA	Unknown	No	NA	NA	No	NA	NA	Yes	Human Animal	NA	NA	NA	NA	NA	NA	NA	NA	Chemo Organo Heterotroph	Chemo	Organo	Unknown
Streptococcus parasanguinis	1318	NA	NA	NA	NA	NA	NA	NA	NA	NA	NA	NA	NA	NA	NA	NA	NA	NA	NA	NA	NA	NA	NA	NA	NA	NA	NA	NA	Yes	NA	NA	NA	No	NA	NA	NA	NA	NA	NA	NA	NA	NA	NA	NA	NA	NA	NA	NA	NA
Streptococcus phage Dp 1	NA	NA	NA	NA	NA	NA	NA	NA	NA	NA	NA	NA	NA	NA	NA	NA	NA	NA	NA	NA	NA	NA	NA	NA	NA	NA	NA	NA	NA	NA	NA	NA	NA	NA	NA	NA	NA	NA	NA	NA	NA	NA	NA	NA	NA	NA	NA	NA	NA
Streptococcus phage PH15	NA	NA	NA	NA	NA	NA	NA	NA	NA	NA	NA	NA	NA	NA	NA	NA	NA	NA	NA	NA	NA	NA	NA	NA	NA	NA	NA	NA	NA	NA	NA	NA	NA	NA	NA	NA	NA	NA	NA	NA	NA	NA	NA	NA	NA	NA	NA	NA	NA
Streptococcus phage SMP	NA	NA	NA	NA	NA	NA	NA	NA	NA	NA	NA	NA	NA	NA	NA	NA	NA	NA	NA	NA	NA	NA	NA	NA	NA	NA	NA	NA	NA	NA	NA	NA	NA	NA	NA	NA	NA	NA	NA	NA	NA	NA	NA	NA	NA	NA	NA	NA	NA
Streptococcus pseudopneumoniae	257758	NA	NA	NA	NA	NA	NA	NA	NA	NA	NA	NA	NA	NA	NA	NA	NA	NA	NA	NA	NA	NA	NA	NA	NA	NA	NA	NA	No	NA	NA	NA	No	NA	NA	NA	NA	NA	NA	NA	NA	NA	NA	NA	NA	NA	NA	NA	NA
Streptococcus salivarius	1304	Bacteria	NA	NA	NA	NA	NA	Host	NA	NA	NA	NA	NA	NA	NA	NA	NA	NA	NA	NA	NA	NA	NA	NA	NA	NA	NA	NA	No	No	NA	NA	No	NA	NA	No	NA	NA	NA	NA	NA	NA	NA	NA	NA	Chemo Organo Heterotroph	Chemo	Organo	Heterotroph
Streptococcus sp A12	NA	NA	NA	NA	NA	NA	NA	NA	NA	NA	NA	NA	NA	NA	NA	NA	NA	NA	NA	NA	NA	NA	NA	NA	NA	NA	NA	NA	NA	NA	NA	NA	NA	NA	NA	NA	NA	NA	NA	NA	NA	NA	NA	NA	NA	NA	NA	NA	NA
Streptococcus sp SK643	NA	NA	NA	NA	NA	NA	NA	NA	NA	NA	NA	NA	NA	NA	NA	NA	NA	NA	NA	NA	NA	NA	NA	NA	NA	NA	NA	NA	NA	NA	NA	NA	NA	NA	NA	NA	NA	NA	NA	NA	NA	NA	NA	NA	NA	NA	NA	NA	NA
Streptococcus thermophilus	1308	NA	NA	NA	NA	NA	NA	NA	NA	NA	NA	NA	NA	NA	NA	NA	NA	NA	NA	NA	NA	NA	NA	NA	NA	NA	NA	NA	No	NA	NA	NA	No	NA	NA	NA	NA	NA	NA	NA	NA	NA	NA	NA	NA	NA	NA	NA	NA
Stx2 converting phage 1717	NA	NA	NA	NA	NA	NA	NA	NA	NA	NA	NA	NA	NA	NA	NA	NA	NA	NA	NA	NA	NA	NA	NA	NA	NA	NA	NA	NA	NA	NA	NA	NA	NA	NA	NA	NA	NA	NA	NA	NA	NA	NA	NA	NA	NA	NA	NA	NA	NA
Sulfitobacter phage EE36phi1	NA	NA	NA	NA	NA	NA	NA	NA	NA	NA	NA	NA	NA	NA	NA	NA	NA	NA	NA	NA	NA	NA	NA	NA	NA	NA	NA	NA	NA	NA	NA	NA	NA	NA	NA	NA	NA	NA	NA	NA	NA	NA	NA	NA	NA	NA	NA	NA	NA
Sulfitobacter phage pCB2047 C	NA	NA	NA	NA	NA	NA	NA	NA	NA	NA	NA	NA	NA	NA	NA	NA	NA	NA	NA	NA	NA	NA	NA	NA	NA	NA	NA	NA	NA	NA	NA	NA	NA	NA	NA	NA	NA	NA	NA	NA	NA	NA	NA	NA	NA	NA	NA	NA	NA
Sulfitobacter sp JL08	NA	NA	NA	NA	NA	NA	NA	NA	NA	NA	NA	NA	NA	NA	NA	NA	NA	NA	NA	NA	NA	NA	NA	NA	NA	NA	NA	NA	NA	NA	NA	NA	NA	NA	NA	NA	NA	NA	NA	NA	NA	NA	NA	NA	NA	NA	NA	NA	NA
Sulfitobacter sp SK011	NA	NA	NA	NA	NA	NA	NA	NA	NA	NA	NA	NA	NA	NA	NA	NA	NA	NA	NA	NA	NA	NA	NA	NA	NA	NA	NA	NA	NA	NA	NA	NA	NA	NA	NA	NA	NA	NA	NA	NA	NA	NA	NA	NA	NA	NA	NA	NA	NA
Sulfuritalea hydrogenivorans	748811	NA	NA	NA	NA	NA	NA	NA	NA	NA	NA	NA	NA	NA	NA	NA	NA	NA	NA	NA	NA	NA	NA	NA	NA	NA	NA	NA	NA	NA	NA	NA	NA	NA	NA	NA	NA	NA	NA	NA	NA	NA	NA	NA	NA	NA	NA	NA	NA
Sulfurovum sp	NA	NA	NA	NA	NA	NA	NA	NA	NA	NA	NA	NA	NA	NA	NA	NA	NA	NA	NA	NA	NA	NA	NA	NA	NA	NA	NA	NA	NA	NA	NA	NA	NA	NA	NA	NA	NA	NA	NA	NA	NA	NA	NA	NA	NA	NA	NA	NA	NA
Synechococcus phage S CBS1	NA	NA	NA	NA	NA	NA	NA	NA	NA	NA	NA	NA	NA	NA	NA	NA	NA	NA	NA	NA	NA	NA	NA	NA	NA	NA	NA	NA	NA	NA	NA	NA	NA	NA	NA	NA	NA	NA	NA	NA	NA	NA	NA	NA	NA	NA	NA	NA	NA
Synechococcus phage S CBS2	NA	NA	NA	NA	NA	NA	NA	NA	NA	NA	NA	NA	NA	NA	NA	NA	NA	NA	NA	NA	NA	NA	NA	NA	NA	NA	NA	NA	NA	NA	NA	NA	NA	NA	NA	NA	NA	NA	NA	NA	NA	NA	NA	NA	NA	NA	NA	NA	NA
Synechococcus phage S CBS3	NA	NA	NA	NA	NA	NA	NA	NA	NA	NA	NA	NA	NA	NA	NA	NA	NA	NA	NA	NA	NA	NA	NA	NA	NA	NA	NA	NA	NA	NA	NA	NA	NA	NA	NA	NA	NA	NA	NA	NA	NA	NA	NA	NA	NA	NA	NA	NA	NA
Synechococcus phage S CBS4	NA	NA	NA	NA	NA	NA	NA	NA	NA	NA	NA	NA	NA	NA	NA	NA	NA	NA	NA	NA	NA	NA	NA	NA	NA	NA	NA	NA	NA	NA	NA	NA	NA	NA	NA	NA	NA	NA	NA	NA	NA	NA	NA	NA	NA	NA	NA	NA	NA
Synechococcus phage S MbCM25	NA	NA	NA	NA	NA	NA	NA	NA	NA	NA	NA	NA	NA	NA	NA	NA	NA	NA	NA	NA	NA	NA	NA	NA	NA	NA	NA	NA	NA	NA	NA	NA	NA	NA	NA	NA	NA	NA	NA	NA	NA	NA	NA	NA	NA	NA	NA	NA	NA
Synechococcus phage S RIM2	NA	NA	NA	NA	NA	NA	NA	NA	NA	NA	NA	NA	NA	NA	NA	NA	NA	NA	NA	NA	NA	NA	NA	NA	NA	NA	NA	NA	NA	NA	NA	NA	NA	NA	NA	NA	NA	NA	NA	NA	NA	NA	NA	NA	NA	NA	NA	NA	NA
Synechococcus phage S RIP1	NA	NA	NA	NA	NA	NA	NA	NA	NA	NA	NA	NA	NA	NA	NA	NA	NA	NA	NA	NA	NA	NA	NA	NA	NA	NA	NA	NA	NA	NA	NA	NA	NA	NA	NA	NA	NA	NA	NA	NA	NA	NA	NA	NA	NA	NA	NA	NA	NA
Synechococcus phage S RSM4	NA	NA	NA	NA	NA	NA	NA	NA	NA	NA	NA	NA	NA	NA	NA	NA	NA	NA	NA	NA	NA	NA	NA	NA	NA	NA	NA	NA	NA	NA	NA	NA	NA	NA	NA	NA	NA	NA	NA	NA	NA	NA	NA	NA	NA	NA	NA	NA	NA
Synechococcus phage S ShM2	NA	NA	NA	NA	NA	NA	NA	NA	NA	NA	NA	NA	NA	NA	NA	NA	NA	NA	NA	NA	NA	NA	NA	NA	NA	NA	NA	NA	NA	NA	NA	NA	NA	NA	NA	NA	NA	NA	NA	NA	NA	NA	NA	NA	NA	NA	NA	NA	NA
Synechococcus phage S SKS1	NA	NA	NA	NA	NA	NA	NA	NA	NA	NA	NA	NA	NA	NA	NA	NA	NA	NA	NA	NA	NA	NA	NA	NA	NA	NA	NA	NA	NA	NA	NA	NA	NA	NA	NA	NA	NA	NA	NA	NA	NA	NA	NA	NA	NA	NA	NA	NA	NA
Synechococcus phage S SM2	NA	NA	NA	NA	NA	NA	NA	NA	NA	NA	NA	NA	NA	NA	NA	NA	NA	NA	NA	NA	NA	NA	NA	NA	NA	NA	NA	NA	NA	NA	NA	NA	NA	NA	NA	NA	NA	NA	NA	NA	NA	NA	NA	NA	NA	NA	NA	NA	NA
Tetraselmis viridis virus S1	NA	NA	NA	NA	NA	NA	NA	NA	NA	NA	NA	NA	NA	NA	NA	NA	NA	NA	NA	NA	NA	NA	NA	NA	NA	NA	NA	NA	NA	NA	NA	NA	NA	NA	NA	NA	NA	NA	NA	NA	NA	NA	NA	NA	NA	NA	NA	NA	NA
Tetrasphaera elongata	101689	NA	NA	NA	NA	NA	NA	NA	NA	NA	NA	NA	NA	NA	NA	NA	NA	NA	NA	NA	NA	NA	NA	NA	NA	NA	NA	NA	No	NA	NA	NA	No	NA	NA	NA	NA	NA	NA	NA	NA	NA	NA	NA	NA	NA	NA	NA	NA
Tetrasphaera jenkinsii	330834	NA	NA	NA	NA	NA	NA	NA	NA	NA	NA	NA	NA	NA	NA	NA	NA	NA	NA	NA	NA	NA	NA	NA	NA	NA	NA	NA	NA	NA	NA	NA	NA	NA	NA	NA	NA	NA	NA	NA	NA	NA	NA	NA	NA	NA	NA	NA	NA
Thalassomonas phage BA3	NA	NA	NA	NA	NA	NA	NA	NA	NA	NA	NA	NA	NA	NA	NA	NA	NA	NA	NA	NA	NA	NA	NA	NA	NA	NA	NA	NA	NA	NA	NA	NA	NA	NA	NA	NA	NA	NA	NA	NA	NA	NA	NA	NA	NA	NA	NA	NA	NA
Thaumarchaeota archaeon SCGC AB 539 E09	NA	NA	NA	NA	NA	NA	NA	NA	NA	NA	NA	NA	NA	NA	NA	NA	NA	NA	NA	NA	NA	NA	NA	NA	NA	NA	NA	NA	NA	NA	NA	NA	NA	NA	NA	NA	NA	NA	NA	NA	NA	NA	NA	NA	NA	NA	NA	NA	NA
Thermoleophilum album	29539	Bacteria	NA	NA	NA	NA	NA	Water Extreme Soil	NA	NA	NA	NA	NA	NA	NA	Geothermal	NA	NA	NA	NA	NA	NA	NA	NA	NA	NA	NA	NA	No	Yes	Thermophile	NA	No	NA	NA	No	NA	NA	NA	NA	NA	NA	NA	NA	NA	Chemo Organo Autotroph Heterotroph	Chemo	Organo	Autotroph Heterotroph
Thermoplasmatales archaeon SCGC AB 539 C06	NA	NA	NA	NA	NA	NA	NA	NA	NA	NA	NA	NA	NA	NA	NA	NA	NA	NA	NA	NA	NA	NA	NA	NA	NA	NA	NA	NA	NA	NA	NA	NA	NA	NA	NA	NA	NA	NA	NA	NA	NA	NA	NA	NA	NA	NA	NA	NA	NA
Thermus phage phiYS40	NA	NA	NA	NA	NA	NA	NA	NA	NA	NA	NA	NA	NA	NA	NA	NA	NA	NA	NA	NA	NA	NA	NA	NA	NA	NA	NA	NA	NA	NA	NA	NA	NA	NA	NA	NA	NA	NA	NA	NA	NA	NA	NA	NA	NA	NA	NA	NA	NA
Thermus phage TMA	NA	NA	NA	NA	NA	NA	NA	NA	NA	NA	NA	NA	NA	NA	NA	NA	NA	NA	NA	NA	NA	NA	NA	NA	NA	NA	NA	NA	NA	NA	NA	NA	NA	NA	NA	NA	NA	NA	NA	NA	NA	NA	NA	NA	NA	NA	NA	NA	NA
Thiobacillus denitrificans	36861	Bacteria	NA	NA	NA	NA	NA	Water Soil Extreme	Marine Sediment	NA	NA	NA	NA	Sediment	NA	Polar	NA	NA	NA	NA	NA	NA	NA	NA	NA	NA	NA	NA	No	Yes	Psychrophile	NA	No	NA	NA	No	NA	NA	NA	NA	NA	NA	NA	NA	NA	Chemo Litho Autotroph Organo	Chemo	Litho Organo	Autotroph
Tissierellia bacterium KA00581	1588751	NA	NA	NA	NA	NA	NA	NA	NA	NA	NA	NA	NA	NA	NA	NA	NA	NA	NA	NA	NA	NA	NA	NA	NA	NA	NA	NA	NA	NA	NA	NA	NA	NA	NA	NA	NA	NA	NA	NA	NA	NA	NA	NA	NA	NA	NA	NA	NA
Tobacco vein clearing virus	NA	NA	NA	NA	NA	NA	NA	NA	NA	NA	NA	NA	NA	NA	NA	NA	NA	NA	NA	NA	NA	NA	NA	NA	NA	NA	NA	NA	NA	NA	NA	NA	NA	NA	NA	NA	NA	NA	NA	NA	NA	NA	NA	NA	NA	NA	NA	NA	NA
Trichococcus flocculiformis	82803	NA	NA	NA	NA	NA	NA	NA	NA	NA	NA	NA	NA	NA	NA	NA	NA	NA	NA	NA	NA	NA	NA	NA	NA	NA	NA	NA	NA	NA	NA	NA	NA	NA	NA	NA	NA	NA	NA	NA	NA	NA	NA	NA	NA	NA	NA	NA	NA
Trichococcus pasteurii	43064	Bacteria	NA	NA	NA	NA	NA	Water Soil	NA	NA	NA	NA	NA	NA	NA	NA	NA	NA	NA	NA	NA	NA	NA	NA	NA	NA	NA	NA	Unknown	No	NA	NA	No	NA	NA	No	NA	NA	NA	NA	NA	NA	NA	NA	NA	Chemo Organo Heterotroph	Chemo	Organo	Unknown
Tsukamurella phage TPA2	NA	NA	NA	NA	NA	NA	NA	NA	NA	NA	NA	NA	NA	NA	NA	NA	NA	NA	NA	NA	NA	NA	NA	NA	NA	NA	NA	NA	NA	NA	NA	NA	NA	NA	NA	NA	NA	NA	NA	NA	NA	NA	NA	NA	NA	NA	NA	NA	NA
Tsukamurella pseudospumae	239498	NA	NA	NA	NA	NA	NA	NA	NA	NA	NA	NA	NA	NA	NA	NA	NA	NA	NA	NA	NA	NA	NA	NA	NA	NA	NA	NA	NA	NA	NA	NA	NA	NA	NA	NA	NA	NA	NA	NA	NA	NA	NA	NA	NA	NA	NA	NA	NA
Tsukamurella tyrosinosolvens	57704	NA	NA	NA	NA	NA	NA	NA	NA	NA	NA	NA	NA	NA	NA	NA	NA	NA	NA	NA	NA	NA	NA	NA	NA	NA	NA	NA	NA	NA	NA	NA	NA	NA	NA	NA	NA	NA	NA	NA	NA	NA	NA	NA	NA	NA	NA	NA	NA
Tyzzerella nexilis	29361	Bacteria	NA	NA	NA	NA	NA	Host	NA	NA	NA	NA	NA	NA	NA	NA	NA	NA	NA	NA	NA	NA	NA	NA	NA	NA	NA	NA	Unknown	No	NA	NA	Yes	NA	NA	No	NA	NA	NA	NA	NA	NA	NA	NA	NA	Chemo Organo Heterotroph	Chemo	Organo	Heterotroph
Veillonella parvula	29466	NA	NA	NA	NA	NA	NA	NA	NA	NA	NA	NA	NA	NA	NA	NA	NA	NA	NA	NA	NA	NA	NA	NA	NA	NA	NA	NA	Yes	NA	NA	NA	No	NA	NA	NA	NA	NA	NA	NA	NA	NA	NA	NA	NA	NA	NA	NA	NA
Vibrio diazotrophicus	685	Bacteria	NA	NA	NA	NA	NA	Host Water	NA	NA	NA	NA	NA	NA	NA	NA	NA	NA	NA	NA	NA	NA	NA	NA	NA	NA	NA	NA	Yes	Yes	Halophile	NA	No	NA	NA	Yes	Animal	NA	NA	NA	NA	NA	NA	NA	NA	Photo	Photo	Unknown	Unknown
Vibrio phage CP T1	NA	NA	NA	NA	NA	NA	NA	NA	NA	NA	NA	NA	NA	NA	NA	NA	NA	NA	NA	NA	NA	NA	NA	NA	NA	NA	NA	NA	NA	NA	NA	NA	NA	NA	NA	NA	NA	NA	NA	NA	NA	NA	NA	NA	NA	NA	NA	NA	NA
Vibrio phage helene 12B3	NA	NA	NA	NA	NA	NA	NA	NA	NA	NA	NA	NA	NA	NA	NA	NA	NA	NA	NA	NA	NA	NA	NA	NA	NA	NA	NA	NA	NA	NA	NA	NA	NA	NA	NA	NA	NA	NA	NA	NA	NA	NA	NA	NA	NA	NA	NA	NA	NA
Vibrio phage henriette 12B8	NA	NA	NA	NA	NA	NA	NA	NA	NA	NA	NA	NA	NA	NA	NA	NA	NA	NA	NA	NA	NA	NA	NA	NA	NA	NA	NA	NA	NA	NA	NA	NA	NA	NA	NA	NA	NA	NA	NA	NA	NA	NA	NA	NA	NA	NA	NA	NA	NA
Vibrio phage martha 12B12	NA	NA	NA	NA	NA	NA	NA	NA	NA	NA	NA	NA	NA	NA	NA	NA	NA	NA	NA	NA	NA	NA	NA	NA	NA	NA	NA	NA	NA	NA	NA	NA	NA	NA	NA	NA	NA	NA	NA	NA	NA	NA	NA	NA	NA	NA	NA	NA	NA
Vibrio phage pYD38 A	NA	NA	NA	NA	NA	NA	NA	NA	NA	NA	NA	NA	NA	NA	NA	NA	NA	NA	NA	NA	NA	NA	NA	NA	NA	NA	NA	NA	NA	NA	NA	NA	NA	NA	NA	NA	NA	NA	NA	NA	NA	NA	NA	NA	NA	NA	NA	NA	NA
Vibrio phage pYD38 B	NA	NA	NA	NA	NA	NA	NA	NA	NA	NA	NA	NA	NA	NA	NA	NA	NA	NA	NA	NA	NA	NA	NA	NA	NA	NA	NA	NA	NA	NA	NA	NA	NA	NA	NA	NA	NA	NA	NA	NA	NA	NA	NA	NA	NA	NA	NA	NA	NA
Vibrio phage VBM1	NA	NA	NA	NA	NA	NA	NA	NA	NA	NA	NA	NA	NA	NA	NA	NA	NA	NA	NA	NA	NA	NA	NA	NA	NA	NA	NA	NA	NA	NA	NA	NA	NA	NA	NA	NA	NA	NA	NA	NA	NA	NA	NA	NA	NA	NA	NA	NA	NA
Vibrio phage VvAW1	NA	NA	NA	NA	NA	NA	NA	NA	NA	NA	NA	NA	NA	NA	NA	NA	NA	NA	NA	NA	NA	NA	NA	NA	NA	NA	NA	NA	NA	NA	NA	NA	NA	NA	NA	NA	NA	NA	NA	NA	NA	NA	NA	NA	NA	NA	NA	NA	NA
Williamsia marianensis	322609	NA	NA	NA	NA	NA	NA	NA	NA	NA	NA	NA	NA	NA	NA	NA	NA	NA	NA	NA	NA	NA	NA	NA	NA	NA	NA	NA	NA	NA	NA	NA	NA	NA	NA	NA	NA	NA	NA	NA	NA	NA	NA	NA	NA	NA	NA	NA	NA
X.Collinsella. massiliensis	NA	NA	NA	NA	NA	NA	NA	NA	NA	NA	NA	NA	NA	NA	NA	NA	NA	NA	NA	NA	NA	NA	NA	NA	NA	NA	NA	NA	NA	NA	NA	NA	NA	NA	NA	NA	NA	NA	NA	NA	NA	NA	NA	NA	NA	NA	NA	NA	NA
Xanthobacter autotrophicus	280	Bacteria	NA	NA	NA	NA	NA	Water	Sediment	NA	NA	NA	Unknown	NA	NA	NA	NA	NA	NA	NA	NA	NA	NA	NA	NA	NA	NA	NA	Unknown	No	NA	NA	No	NA	NA	Unknown	NA	NA	NA	NA	NA	NA	NA	NA	NA	Autotroph Chemo Litho	Chemo	Litho	Autotroph
Xestia c nigrum granulovirus	NA	NA	NA	NA	NA	NA	NA	NA	NA	NA	NA	NA	NA	NA	NA	NA	NA	NA	NA	NA	NA	NA	NA	NA	NA	NA	NA	NA	NA	NA	NA	NA	NA	NA	NA	NA	NA	NA	NA	NA	NA	NA	NA	NA	NA	NA	NA	NA	NA
[truncated: 89 more columns]

## Sheet: Supp Table 4 - MegaRes_Genes
	CARD|phgb|HQ203032|0-345|ARO:3000245|RbpA|Rifampin|RNA-polymerase binding protein|RBPA	CARD|phgb|M35190|0-624|ARO:3002670|cat|Phenicol|Chloramphenicol acetyltransferases|CAT	CARD|pvgb|AE000516|783533-783908|ARO:3003395|Mycobacterium|Aminoglycosides|Aminoglycoside-resistant 30S ribosomal subunit protein S12|RPSL|RequiresSNPConfirmation	CARD|pvgb|CP002695|3866610-3867801|ARO:3001312|elfamycin|Elfamycins|EF-Tu inhibition|TUFAB|RequiresSNPConfirmation	Elf|CP002695.1|gene3614|Elfamycins|EF-Tu inhibition|TUFAB|RequiresSNPConfirmation	Rif|NC 003098.1.933647|Rifampin|Rifampin-resistant beta-subunit of RNA polymerase RpoB|RPOB|RequiresSNPConfirmation	Rif|NC 012469.1.7686402|Rifampin|Rifampin-resistant beta-subunit of RNA polymerase RpoB|RPOB|RequiresSNPConfirmation	Tet|AJ295238|gene|Tetracyclines|Tetracycline resistance ribosomal protection proteins|TET32	Tet|EU434751.1|gene2|Tetracyclines|Tetracycline resistance ribosomal protection proteins|TETW	Tet|JQ740052.1|gene2|Tetracyclines|Tetracycline resistance ribosomal protection proteins|TET40	Tet|Tet-32|DQ647324|181-2100|1920|Tetracyclines|Tetracycline resistance ribosomal protection proteins|TET32	Tet|Tet-40|AM419751|14211-15431|1221|Tetracyclines|Tetracycline resistance ribosomal protection proteins|TET40	Tet|TetO|M18896|207-2126|1920|Tetracyclines|Tetracycline resistance ribosomal protection proteins|TETO	Tet|TetW|AJ222769|3687-5606|1920|Tetracyclines|Tetracycline resistance ribosomal protection proteins|TETW	Tet|tet32 1 EU722333|Tetracyclines|Tetracycline resistance ribosomal protection proteins|TET32	Tet|tet40 2 FJ158002|Tetracyclines|Tetracycline resistance ribosomal protection proteins|TET40	Tet|tetO 2 M20925|Tetracyclines|Tetracycline resistance ribosomal protection proteins|TETO	Tet|tetO 3 Y07780|Tetracyclines|Tetracycline resistance ribosomal protection proteins|TETO	Tet|tetW 1 DQ060146|Tetracyclines|Tetracycline resistance ribosomal protection proteins|TETW	Tet|tetW 5 AJ427421|Tetracyclines|Tetracycline resistance ribosomal protection proteins|TETW	Tet|tetW 6 FN396364|Tetracyclines|Tetracycline resistance ribosomal protection proteins|TETW	CARD|pvgb|AL513383|179218-179845|ARO:3003479|tetR|Tetracyclines|Tetracycline transcriptional repressor|TETR|RequiresSNPConfirmation	CARD|phgb|AL123456|3626662-3627349|ARO:3000816|mtrA|Multi-drug resistance|MDR regulator|MTRA	CARD|pvgb|AL123456|759806-763325|ARO:3003283|Mycobacterium|Rifampin|Rifampin-resistant beta-subunit of RNA polymerase RpoB|RPOB|RequiresSNPConfirmation	Mdr|CP003248.2|gene3393|Multi-drug resistance|MDR regulator|MTRA	CARD|phgb|NC 023287|65291-66509|ARO:3000615|mefA|MLS|Macrolide resistance efflux pumps|MEFA	605|V01547.1|V01547|Aminoglycosides|Aminoglycoside O-phosphotransferases|APH3-PRIME	Sul|NC 012469.1.7686560|Sulfonamides|Sulfonamide-resistant dihydropteroate synthases|FOLP|RequiresSNPConfirmation
GCSS01_Apr15	0	0	0	0	0	0	0	0	0	0	0	0	0	0	0	0	0	0	0	0	0	0	0	0	0	0	0	0
GCSS01_Apr15_Rep1	0	0	0	0	0	0	0	0	0	0	0	0	0	0	0	0	0	0	0	0	0	0	0	0	0	0	0	0
GCSS01_Apr15_Rep2	0	0	0	0	0	0	0	0	0	0	0	0	0	0	0	0	0	0	0	0	0	0	0	0	0	0	0	0
GCSS02_Apr15	0	0	0	0	0	0	0	0	0	0	0	0	0	0	0	0	0	0	0	0	0	0	0	0	0	0	0	0
GCSS03_Apr15	0.131716	0	0.302142	0	0	0	0	0	0	0	0	0	0	0	0	0	0	0	0	0	0	0	0	0	0	0	0	0
GCSS04_Apr15	0	0	0	0	0	0	0	0	0	0	0	0	0	0	0	0	0	0	0	0	0	0	0	0	0	0	0	0
GCSS05_Apr15	0	0	0	0	0	0	0	0	0	0	0	0	0	0	0	0	0	0	0	0	0	0	0	0	0	0	0	0
GCSS05_Apr15_Rep1	0	0	0	0	0	0	0	0	0	0	0	0	0	0	0	0	0	0	0	0	0	0	0	0	0	0	0	0
GCSS05_Apr15_Rep2	0	0	0	0	0	0	0	0	0	0	0	0	0	0	0	0	0	0	0	0	0	0	0	0	0	0	0	0
GCSS06_Apr15	0.202585	0	0.398319	0	0	0	0	0	0	0	0	0	0	0	0	0	0	0	0	0	0	0	0	0	0	0	0	0
GCSS07_Apr15	0	0	0	0	0	0	0	0	0	0	0	0	0	0	0	0	0	0	0	0	0	0	0	0	0	0	0	0
GCSS08_Apr15	0	0	0	0	0	0	0	0	0	0	0	0	0	0	0	0	0	0	0	0	0	0	0	0	0	0	0	0
GCSS09_Apr15	0	0	0.480636	0	0	0	0	0	0	0	0	0	0	0	0	0	0	0	0	0	0	0	0	0	0	0	0	0
GCSS10_Apr15	0.191694	0	0	0	0	0	0	0	0	0	0	0	0	0	0	0	0	0	0	0	0	0	0	0	0	0.100755	0	0
GCSS11_Apr15	0	0	0.540433	0	0	0	0	0	0	0	0	0	0	0	0	0	0	0	0	0	0	0	0	0	0	0	0	0
GCSS12_Apr15	0	0	0	0	0	0	0	0	0	0	0	0	0	0	0	0	0	0	0	0	0	0	0	0	0	0	0	0
GCSS13_Apr15	0	0	0	0	0	0	0	0	0	0	0	0	0	0	0	0	0	0	0	0	0	0	0	0	0	0	0	0
GCSS14_Apr15	0	0	0	0	0	0	0	0	0	0	0	0	0	0	0	0	0	0	0	0	0	0	0	0	0	0	0	0
GCSS01_Dec14	0	0	0	0	0	0	0	0	0	0	0	0	0	0	0	0	0	0	0	0	0	0	0	0	0	0	0	0
GCSS02_Dec14	0	0	0.165453	0	0	0	0	0	0	0	0	0	0	0	0	0	0	0	0	0	0	0	0	0	0	0	0	0
GCSS03_Dec14	0	0	0	0	0	0	0	0	0	0	0	0	0	0	0	0	0	0	0	0	0	0	0	0	0	0	0	0
GCSS04_Dec14	0	0	0	0	0	0	0	0	0	0	0	0	0	0	0	0	0	0	0	0	0	0	0	0	0	0	0	0
GCSS05_Dec14	0	0	0	0	0	0	0	0	0	0	0	0	0	0	0	0	0	0	0	0	0	0	0	0	0	0	0	0
GCSS06_Dec14	0	0	0	0	0	0	0	0	0	0	0	0	0	0	0	0	0	0	0	0	0	0	0	0	0	0	0	0
GCSS07_Dec14	0	0	0.432502	0	0	0	0	0	0	0	0	0	0	0	0	0	0	0	0	0	0	0	0	0	0	0	0	0
GCSS08_Dec14	0	0	0.193854	0	0	0	0	0	0	0	0	0	0	0	0	0	0	0	0	0	0	0	0	0	0	0	0	0
GCSS09_Dec14	0	0	0	0	0	0	0	0	0	0	0	0	0	0	0	0	0	0	0	0	0	0	0	0	0	0	0	0
GCSS10_Dec14	0	0	0	0	0	0	0	0	0	0	0	0	0	0	0	0	0	0	0	0	0	0	0	0	0	0	0	0
GCSS11_Dec14	0	0	0.595243	0	0	0	0	0	0	0	0	0	0	0	0	0	0	0	0	0	0	0	0	0	0	0	0	0
GCSS12_Dec14	0	0	0.279759	0	0	0	0	0	0	0	0	0	0	0	0	0	0	0	0	0	0	0	0	0	0	0	0	0
GCSS13_Dec14	0	0	0.258969	0	0	0	0	0	0	0	0	0	0	0	0	0	0	0	0	0	0	0	0	0	0	0	0	0
GCSS14_Dec14	0	0	0	0	0	0	0	0	0	0	0	0	0	0	0	0	0	0	0	0	0	0	0	0	0	0	0	0
7Str_2.7s_S1	0.237459	0	0.906387	0.239172	0	0	0	0	0.0947385	0.0590439	0	0	0	0.145073	0	0	0.121178	0	0.0955773	0.0972841	0.160433	1.0123	0	0	0	0	0	0
7Str_2.7l_S2	0	0	0.967598	0	0	0	0	0	0.145413	0	0	0	0.165038	0.192544	0	0	0.13906	0.18796	0.160454	0.151285	0.149757	0.476543	0	0	0	0	0	0
7Str_8.0l_S3	0.175195	0	0.946645	0	0	0	0	0	0.258301	0.129256	0	0	0.173142	0.265835	0	0	0.194129	0.211618	0.208121	0.166147	0.260588	0.593516	0.0878523	0.2051	0	0	0	0
7Str_8.0s_S4	0	0	0.775821	0	0	0	0	0.174898	0.443039	0.21113	0.0830324	0.0888966	0.314463	0.431062	0	0.175015	0.280897	0.30563	0.340963	0.344496	0.457562	0	0	0	0.0789977	0	0.0682659	0.183818
7Str_9.3l_S5	0.0595234	0.0603342	0.637185	0.186635	0.158054	0.133116	0.106127	0.262042	0.452341	0.423269	0.228173	0.123337	0.729084	0.584693	0.160434	0.213036	0.775431	0.53478	0.417129	0.536563	0.431389	0	0	0	0	0	0	0

## Sheet: Supp Table 5 - MegaRes_Mech
	Aminoglycoside-resistant 30S ribosomal subunit protein S12	Chloramphenicol acetyltransferases	EF-Tu inhibition	RNA-polymerase binding protein	Rifampin-resistant beta-subunit of RNA polymerase RpoB	Tetracycline resistance ribosomal protection proteins	Tetracycline transcriptional repressor	MDR regulator	Macrolide resistance efflux pumps	Aminoglycoside O-phosphotransferases	Sulfonamide-resistant dihydropteroate synthases
GCSS01_Apr15	0	0	0	0	0	0	0	0	0	0	0
GCSS01_Apr15_Rep1	0	0	0	0	0	0	0	0	0	0	0
GCSS01_Apr15_Rep2	0	0	0	0	0	0	0	0	0	0	0
GCSS02_Apr15	0	0	0	0	0	0	0	0	0	0	0
GCSS03_Apr15	0.302142	0	0	0.131716	0	0	0	0	0	0	0
GCSS04_Apr15	0	0	0	0	0	0	0	0	0	0	0
GCSS05_Apr15	0	0	0	0	0	0	0	0	0	0	0
GCSS05_Apr15_Rep1	0	0	0	0	0	0	0	0	0	0	0
GCSS05_Apr15_Rep2	0	0	0	0	0	0	0	0	0	0	0
GCSS06_Apr15	0.398319	0	0	0.202585	0	0	0	0	0	0	0
GCSS07_Apr15	0	0	0	0	0	0	0	0	0	0	0
GCSS08_Apr15	0	0	0	0	0	0	0	0	0	0	0
GCSS09_Apr15	0.480636	0	0	0	0	0	0	0	0	0	0
GCSS10_Apr15	0	0	0	0.191693	0	0	0	0	0.00487946	0	0
GCSS11_Apr15	0.540433	0	0	0	0	0	0	0	0	0	0
GCSS12_Apr15	0	0	0	0	0	0	0	0	0	0	0
GCSS13_Apr15	0	0	0	0	0	0	0	0	0	0	0
GCSS14_Apr15	0	0	0	0	0	0	0	0	0	0	0
GCSS01_Dec14	0	0	0	0	0	0	0	0	0	0	0
GCSS02_Dec14	0.165453	0	0	0	0	0	0	0	0	0	0
GCSS03_Dec14	0	0	0	0	0	0	0	0	0	0	0
GCSS04_Dec14	0	0	0	0	0	0	0	0	0	0	0
GCSS05_Dec14	0	0	0	0	0	0	0	0	0	0	0
GCSS06_Dec14	0	0	0	0	0	0	0	0	0	0	0
GCSS07_Dec14	0.432502	0	0	0	0	0	0	0	0	0	0
GCSS08_Dec14	0.193854	0	0	0	0	0	0	0	0	0	0
GCSS09_Dec14	0	0	0	0	0	0	0	0	0	0	0
GCSS10_Dec14	0	0	0	0	0	0	0	0	0	0	0
GCSS11_Dec14	0.595243	0	0	0	0	0	0	0	0	0	0
GCSS12_Dec14	0.279759	0	0	0	0	0	0	0	0	0	0
GCSS13_Dec14	0.258969	0	0	0	0	0	0	0	0	0	0
GCSS14_Dec14	0	0	0	0	0	0	0	0	0	0	0
7Str_2.7s_S1	0.906387	0	0.00623619	0.237459	0	0.0180357	0.083058	0	0	0	0
7Str_2.7l_S2	0.967598	0	0	0	0	0.0309783	0.0390996	0	0	0	0
7Str_8.0l_S3	0.946645	0	0	0.175195	0.00410062	0.043668	0.0486972	0.00118308	0	0	0
7Str_8.0s_S4	0.775821	0	0	0	0	0.083438	0	0.00106229	0	0.00108437	0.00218866
7Str_9.3l_S5	0.637185	0.00094618	0.00898397	0.0595234	0.00493777	0.134168	0	0	0	0	0

## Sheet: Supp Table 6 - MegaRes_Class
	Aminoglycosides	Elfamycins	Phenicol	Rifampin	Tetracyclines	Multi-drug resistance	MLS	Sulfonamides
GCSS01_Apr15	0	0	0	0	0	0	0	0
GCSS01_Apr15_Rep1	0	0	0	0	0	0	0	0
GCSS01_Apr15_Rep2	0	0	0	0	0	0	0	0
GCSS02_Apr15	0	0	0	0	0	0	0	0
GCSS03_Apr15	0.00052738	0	0	0.00023302	0	0	0	0
GCSS04_Apr15	0	0	0	0	0	0	0	0
GCSS05_Apr15	0	0	0	0	0	0	0	0
GCSS05_Apr15_Rep1	0	0	0	0	0	0	0	0
GCSS05_Apr15_Rep2	0	0	0	0	0	0	0	0
GCSS06_Apr15	0.00069526	0	0	0.00035839	0	0	0	0
GCSS07_Apr15	0	0	0	0	0	0	0	0
GCSS08_Apr15	0	0	0	0	0	0	0	0
GCSS09_Apr15	0.00083894	0	0	0	0	0	0	0
GCSS10_Apr15	0	0	0	0.00033912	0	0	0.00072513	0
GCSS11_Apr15	0.00094331	0	0	0	0	0	0	0
GCSS12_Apr15	0	0	0	0	0	0	0	0
GCSS13_Apr15	0	0	0	0	0	0	0	0
GCSS14_Apr15	0	0	0	0	0	0	0	0
GCSS01_Dec14	0	0	0	0	0	0	0	0
GCSS02_Dec14	0.0002888	0	0	0	0	0	0	0
GCSS03_Dec14	0	0	0	0	0	0	0	0
GCSS04_Dec14	0	0	0	0	0	0	0	0
GCSS05_Dec14	0	0	0	0	0	0	0	0
GCSS06_Dec14	0	0	0	0	0	0	0	0
GCSS07_Dec14	0.00075492	0	0	0	0	0	0	0
GCSS08_Dec14	0.00033837	0	0	0	0	0	0	0
GCSS09_Dec14	0	0	0	0	0	0	0	0
GCSS10_Dec14	0	0	0	0	0	0	0	0
GCSS11_Dec14	0.00103898	0	0	0	0	0	0	0
GCSS12_Dec14	0.00048831	0	0	0	0	0	0	0
GCSS13_Dec14	0.00045202	0	0	0	0	0	0	0
GCSS14_Dec14	0	0	0	0	0	0	0	0
7Str_2.7s_S1	0.00158208	0.00601501	0	0.00042008	0.0108615	0	0	0
7Str_2.7l_S2	0.00168892	0	0	0	0.0145184	0	0	0
7Str_8.0l_S3	0.00165235	0	0	0.00401192	0.0202092	0.00023276	0	0
7Str_8.0s_S4	0.00160612	0	0	0	0.034897	0.000209	0	0.00218866
7Str_9.3l_S5	0.00111219	0.00866534	0.00041891	0.00456306	0.0561142	0	0	0

## Sheet: Supp Table 7 - Humann3_pathway_
# Pathway	UNMAPPED	UNINTEGRATED	UNINTEGRATED|unclassified	1CMET2-PWY: N10-formyl-tetrahydrofolate biosynthesis	1CMET2-PWY: N10-formyl-tetrahydrofolate biosynthesis|unclassified	3-HYDROXYPHENYLACETATE-DEGRADATION-PWY: 4-hydroxyphenylacetate degradation	3-HYDROXYPHENYLACETATE-DEGRADATION-PWY: 4-hydroxyphenylacetate degradation|unclassified	ALL-CHORISMATE-PWY: superpathway of chorismate metabolism	ALL-CHORISMATE-PWY: superpathway of chorismate metabolism|unclassified	ALLANTOINDEG-PWY: superpathway of allantoin degradation in yeast	ALLANTOINDEG-PWY: superpathway of allantoin degradation in yeast|unclassified	ANAEROFRUCAT-PWY: homolactic fermentation	ANAEROFRUCAT-PWY: homolactic fermentation|unclassified	ANAGLYCOLYSIS-PWY: glycolysis III (from glucose)	ANAGLYCOLYSIS-PWY: glycolysis III (from glucose)|unclassified	ARG+POLYAMINE-SYN: superpathway of arginine and polyamine biosynthesis	ARG+POLYAMINE-SYN: superpathway of arginine and polyamine biosynthesis|unclassified	ARGDEG-PWY: superpathway of L-arginine, putrescine, and 4-aminobutanoate degradation	ARGDEG-PWY: superpathway of L-arginine, putrescine, and 4-aminobutanoate degradation|unclassified	ARGININE-SYN4-PWY: L-ornithine de novo biosynthesis	ARGININE-SYN4-PWY: L-ornithine de novo biosynthesis|unclassified	ARGORNPROST-PWY: arginine, ornithine and proline interconversion	ARGORNPROST-PWY: arginine, ornithine and proline interconversion|unclassified	ARGSYN-PWY: L-arginine biosynthesis I (via L-ornithine)	ARGSYN-PWY: L-arginine biosynthesis I (via L-ornithine)|unclassified	ARGSYNBSUB-PWY: L-arginine biosynthesis II (acetyl cycle)	ARGSYNBSUB-PWY: L-arginine biosynthesis II (acetyl cycle)|unclassified	ARO-PWY: chorismate biosynthesis I	ARO-PWY: chorismate biosynthesis I|unclassified	ASPASN-PWY: superpathway of L-aspartate and L-asparagine biosynthesis	ASPASN-PWY: superpathway of L-aspartate and L-asparagine biosynthesis|unclassified	AST-PWY: L-arginine degradation II (AST pathway)	AST-PWY: L-arginine degradation II (AST pathway)|unclassified	BENZCOA-PWY: anaerobic aromatic compound degradation (Thauera aromatica)	BENZCOA-PWY: anaerobic aromatic compound degradation (Thauera aromatica)|unclassified	BIOTIN-BIOSYNTHESIS-PWY: biotin biosynthesis I	BIOTIN-BIOSYNTHESIS-PWY: biotin biosynthesis I|unclassified	BRANCHED-CHAIN-AA-SYN-PWY: superpathway of branched amino acid biosynthesis	BRANCHED-CHAIN-AA-SYN-PWY: superpathway of branched amino acid biosynthesis|unclassified	CALVIN-PWY: Calvin-Benson-Bassham cycle	CALVIN-PWY: Calvin-Benson-Bassham cycle|unclassified	CATECHOL-ORTHO-CLEAVAGE-PWY: catechol degradation to &beta;-ketoadipate	CATECHOL-ORTHO-CLEAVAGE-PWY: catechol degradation to &beta;-ketoadipate|unclassified	CENTBENZCOA-PWY: benzoyl-CoA degradation II (anaerobic)	CENTBENZCOA-PWY: benzoyl-CoA degradation II (anaerobic)|unclassified	CENTFERM-PWY: pyruvate fermentation to butanoate	CENTFERM-PWY: pyruvate fermentation to butanoate|unclassified	CHLOROPHYLL-SYN: chlorophyllide a biosynthesis I (aerobic, light-dependent)	CHLOROPHYLL-SYN: chlorophyllide a biosynthesis I (aerobic, light-dependent)|unclassified
GCSS01_Apr15	609020	358034	358034	205.263	205.263	4.45922	4.45922	0	0	7.93415	7.93415	108.998	108.998	153.388	153.388	14.1237	14.1237	14.8329	14.8329	129.264	129.264	46.8894	46.8894	179.672	179.672	190.548	190.548	177.133	177.133	87.9149	87.9149	0	0	2.56549	2.56549	118.765	118.765	333.932	333.932	222.782	222.782	3.59395	3.59395	3.65776	3.65776	29.7202	29.7202	1.31077	1.31077
GCSS01_Apr15_Rep1	594676	371617	371617	208.378	208.378	3.76454	3.76454	0	0	10.0917	10.0917	115.125	115.125	166.603	166.603	21.4322	21.4322	17.6712	17.6712	131.519	131.519	50.9819	50.9819	184.014	184.014	190.316	190.316	180.613	180.613	86.2197	86.2197	0	0	2.1267	2.1267	124.597	124.597	334.662	334.662	236.425	236.425	3.302	3.302	3.68722	3.68722	30.6245	30.6245	0	0
GCSS01_Apr15_Rep2	607292	360023	360023	199.374	199.374	5.29029	5.29029	0	0	8.29327	8.29327	112.264	112.264	158.304	158.304	21.3817	21.3817	19.0494	19.0494	131.794	131.794	48.428	48.428	174.537	174.537	180.366	180.366	171.185	171.185	78.3502	78.3502	0	0	2.02767	2.02767	112.593	112.593	327.776	327.776	225.497	225.497	4.55662	4.55662	3.36035	3.36035	36.3187	36.3187	0	0
GCSS02_Apr15	648347	324654	324654	165.488	165.488	3.03561	3.03561	0	0	4.34724	4.34724	98.0658	98.0658	114.436	114.436	18.9343	18.9343	7.45313	7.45313	123.472	123.472	36.2829	36.2829	149.943	149.943	152.933	152.933	136.827	136.827	87.2049	87.2049	0	0	0	0	88.4393	88.4393	283.875	283.875	196.314	196.314	2.65066	2.65066	3.04325	3.04325	46.2547	46.2547	0	0
GCSS03_Apr15	619950	350484	350484	181.207	181.207	3.11599	3.11599	13.4482	13.4482	7.52001	7.52001	112.047	112.047	138.556	138.556	18.0464	18.0464	18.3188	18.3188	120.594	120.594	52.893	52.893	160.453	160.453	169.892	169.892	151.82	151.82	89.2807	89.2807	0	0	1.24543	1.24543	92.4876	92.4876	296.052	296.052	209.425	209.425	4.85931	4.85931	2.44091	2.44091	29.6996	29.6996	0	0
GCSS04_Apr15	631457	337220	337220	186.264	186.264	8.33205	8.33205	0	0	15.1053	15.1053	97.9102	97.9102	130.965	130.965	32.5256	32.5256	25.2822	25.2822	107.634	107.634	51.0043	51.0043	187.513	187.513	180.067	180.067	166.91	166.91	49.9228	49.9228	2.97953	2.97953	0	0	87.0104	87.0104	309.672	309.672	205.578	205.578	6.75763	6.75763	3.52929	3.52929	1.21873	1.21873	18.7982	18.7982
GCSS05_Apr15	623451	352960	352960	132.987	132.987	2.05505	2.05505	0	0	4.2123	4.2123	108.818	108.818	135.116	135.116	28.5821	28.5821	7.75896	7.75896	113.874	113.874	30.1829	30.1829	141.529	141.529	142.499	142.499	114.935	114.935	70.057	70.057	0	0	1.41104	1.41104	75.664	75.664	262.891	262.891	183.443	183.443	2.76643	2.76643	1.92736	1.92736	26.2384	26.2384	1.65597	1.65597
GCSS05_Apr15_Rep1	644235	334364	334364	130.253	130.253	0.985712	0.985712	0	0	4.87036	4.87036	97.7393	97.7393	127.057	127.057	23.586	23.586	5.2207	5.2207	99.0909	99.0909	30.3608	30.3608	127.703	127.703	123.457	123.457	102.09	102.09	62.9555	62.9555	0	0	1.21753	1.21753	61.8826	61.8826	256.048	256.048	170.044	170.044	1.69559	1.69559	2.11653	2.11653	20.1221	20.1221	2.58049	2.58049
GCSS05_Apr15_Rep2	630395	347255	347255	131.648	131.648	1.21579	1.21579	0	0	4.47455	4.47455	101.967	101.967	128.779	128.779	26.8813	26.8813	6.40072	6.40072	112.194	112.194	31.9778	31.9778	135.645	135.645	135.587	135.587	110.094	110.094	62.9658	62.9658	0	0	0	0	64.5442	64.5442	254.849	254.849	168.5	168.5	2.10481	2.10481	1.54541	1.54541	23.1218	23.1218	0	0
GCSS06_Apr15	635020	340933	340933	138.017	138.017	1.22534	1.22534	0	0	5.81232	5.81232	121.138	121.138	167.46	167.46	31.4289	31.4289	6.46782	6.46782	129.295	129.295	39.7481	39.7481	157.686	157.686	153.016	153.016	119.429	119.429	75.6226	75.6226	0	0	0	0	54.158	54.158	288.183	288.183	196.481	196.481	2.82172	2.82172	1.03929	1.03929	29.0209	29.0209	2.42961	2.42961
GCSS07_Apr15	590646	373111	373111	216.143	216.143	4.00153	4.00153	0	0	9.06773	9.06773	114.299	114.299	160.432	160.432	13.4931	13.4931	19.9955	19.9955	126.5	126.5	59.8715	59.8715	201.533	201.533	206.775	206.775	192.497	192.497	73.8142	73.8142	2.86244	2.86244	0	0	118.121	118.121	372.759	372.759	257.912	257.912	4.82622	4.82622	2.1754	2.1754	19.2858	19.2858	2.33253	2.33253
GCSS08_Apr15	600868	370618	370618	180.445	180.445	0.844757	0.844757	0	0	1.02556	1.02556	132.525	132.525	180.75	180.75	61.0898	61.0898	5.54646	5.54646	104.852	104.852	22.2285	22.2285	192.348	192.348	223.959	223.959	158.474	158.474	63.4376	63.4376	0	0	2.53127	2.53127	92.9057	92.9057	344.715	344.715	212.901	212.901	2.39232	2.39232	7.22592	7.22592	33.0831	33.0831	1.21997	1.21997
GCSS09_Apr15	600889	372320	372320	136.9	136.9	1.79856	1.79856	0	0	5.71623	5.71623	133.282	133.282	172.162	172.162	30.7176	30.7176	8.03179	8.03179	140.276	140.276	51.1947	51.1947	172.051	172.051	174.278	174.278	135.847	135.847	80.23	80.23	0	0	1.05128	1.05128	60.4335	60.4335	298.733	298.733	223.45	223.45	3.33024	3.33024	1.11501	1.11501	53.8333	53.8333	3.31817	3.31817
GCSS10_Apr15	612320	359707	359707	144.821	144.821	3.81814	3.81814	9.60316	9.60316	5.86976	5.86976	133.925	133.925	171.559	171.559	30.6173	30.6173	7.2354	7.2354	135.239	135.239	51.236	51.236	175.653	175.653	176.348	176.348	132.499	132.499	83.0825	83.0825	0.543868	0.543868	0	0	46.2292	46.2292	297.898	297.898	240.677	240.677	4.33293	4.33293	0.994058	0.994058	66.5409	66.5409	8.32275	8.32275
GCSS11_Apr15	654377	324488	324488	110.497	110.497	1.04736	1.04736	0	0	3.55723	3.55723	90.6957	90.6957	139.461	139.461	33.0567	33.0567	4.4341	4.4341	98.9244	98.9244	37.7079	37.7079	145.07	145.07	136.745	136.745	91.6615	91.6615	58.4018	58.4018	0	0	0	0	36.5058	36.5058	261.537	261.537	191.625	191.625	1.9784	1.9784	0	0	33.7466	33.7466	2.64532	2.64532
GCSS12_Apr15	632197	345065	345065	136.44	136.44	2.37939	2.37939	0	0	3.02656	3.02656	115.164	115.164	147.12	147.12	22.0579	22.0579	6.52019	6.52019	124.648	124.648	32.6455	32.6455	144.969	144.969	140.216	140.216	112.59	112.59	67.2506	67.2506	0	0	0	0	52.8075	52.8075	263.2	263.2	196.775	196.775	3.08025	3.08025	1.00692	1.00692	24.8333	24.8333	0	0
GCSS13_Apr15	625499	346461	346461	186.201	186.201	3.67224	3.67224	0	0	6.08383	6.08383	99.336	99.336	143.827	143.827	12.604	12.604	9.55055	9.55055	125.321	125.321	47.2897	47.2897	147.594	147.594	158.618	158.618	157.149	157.149	75.0918	75.0918	0	0	1.53923	1.53923	95.6737	95.6737	289.401	289.401	191.748	191.748	1.65071	1.65071	2.64892	2.64892	40.4635	40.4635	1.25943	1.25943
GCSS14_Apr15	627170	343718	343718	181.933	181.933	5.68578	5.68578	0	0	6.26772	6.26772	104.804	104.804	134.014	134.014	20.6353	20.6353	6.39413	6.39413	121.893	121.893	43.4065	43.4065	161.326	161.326	172.235	172.235	159.869	159.869	80.2279	80.2279	0	0	2.83455	2.83455	95.6827	95.6827	302.413	302.413	219.412	219.412	1.99619	1.99619	2.83796	2.83796	29.2953	29.2953	0	0
GCSS01_Dec14	641934	333299	333299	157.797	157.797	3.70505	3.70505	0	0	2.20881	2.20881	107.289	107.289	133.241	133.241	29.4371	29.4371	8.44286	8.44286	137.377	137.377	38.0043	38.0043	158.773	158.773	152.861	152.861	131.091	131.091	82.7928	82.7928	0	0	0.921054	0.921054	58.5056	58.5056	269.967	269.967	192.573	192.573	1.94652	1.94652	2.11675	2.11675	38.0589	38.0589	2.12948	2.12948
GCSS02_Dec14	626023	347065	347065	165.123	165.123	0.998282	0.998282	0	0	5.76339	5.76339	105.582	105.582	130.965	130.965	22.6831	22.6831	9.14865	9.14865	138.667	138.667	43.2952	43.2952	159.248	159.248	160.859	160.859	148.357	148.357	93.9868	93.9868	0	0	0	0	65.2576	65.2576	283.656	283.656	193.066	193.066	3.14518	3.14518	2.57036	2.57036	49.2237	49.2237	0	0
GCSS03_Dec14	642733	331738	331738	165.438	165.438	0	0	0	0	5.1778	5.1778	95.2871	95.2871	123.207	123.207	15.778	15.778	8.27151	8.27151	113.826	113.826	35.3296	35.3296	137.724	137.724	140.374	140.374	142.222	142.222	92.6524	92.6524	0	0	0	0	70.342	70.342	267.771	267.771	187.667	187.667	3.36236	3.36236	2.01538	2.01538	47.8482	47.8482	0	0
GCSS04_Dec14	625716	347863	347863	150.484	150.484	1.34709	1.34709	0	0	5.29031	5.29031	115.627	115.627	144.38	144.38	22.5924	22.5924	7.16151	7.16151	122.812	122.812	41.7676	41.7676	148.761	148.761	157.847	157.847	134.598	134.598	69.0519	69.0519	0	0	1.62895	1.62895	91.451	91.451	289.04	289.04	189.7	189.7	2.31813	2.31813	2.34342	2.34342	30.9993	30.9993	0	0
GCSS05_Dec14	638151	336820	336820	151.263	151.263	0	0	0	0	4.50742	4.50742	108.78	108.78	149.571	149.571	26.0816	26.0816	7.18321	7.18321	124.187	124.187	43.5271	43.5271	140.998	140.998	145.655	145.655	138.053	138.053	86.3859	86.3859	0	0	0	0	75.6051	75.6051	274.051	274.051	184.755	184.755	2.91988	2.91988	2.1021	2.1021	39.2562	39.2562	1.27285	1.27285
GCSS06_Dec14	631473	343612	343612	143.646	143.646	0.834945	0.834945	0	0	4.57965	4.57965	117.683	117.683	153.662	153.662	25.5618	25.5618	5.12968	5.12968	123.865	123.865	37.326	37.326	155.693	155.693	154.277	154.277	127.596	127.596	74.6028	74.6028	0	0	2.045	2.045	68.7724	68.7724	289.144	289.144	197.312	197.312	1.73386	1.73386	2.77715	2.77715	34.8762	34.8762	5.26383	5.26383
GCSS07_Dec14	613955	361755	361755	124.411	124.411	1.59502	1.59502	0	0	5.01073	5.01073	119.361	119.361	173.34	173.34	41.3428	41.3428	1.324	1.324	119.618	119.618	37.0673	37.0673	173.254	173.254	174.476	174.476	123.41	123.41	70.7223	70.7223	0	0	0	0	38.0546	38.0546	312.269	312.269	206.413	206.413	4.46396	4.46396	1.41646	1.41646	49.5353	49.5353	4.43013	4.43013
GCSS08_Dec14	616270	362688	362688	112.94	112.94	0.894798	0.894798	0	0	2.55095	2.55095	104.065	104.065	135.218	135.218	35.992	35.992	4.72607	4.72607	97.4391	97.4391	32.22	32.22	151.944	151.944	143.436	143.436	106.761	106.761	60.1747	60.1747	0	0	0	0	48.6064	48.6064	274.224	274.224	184.569	184.569	4.22539	4.22539	0	0	29.9141	29.9141	1.09545	1.09545
GCSS09_Dec14	642294	335536	335536	128.57	128.57	0	0	0	0	4.1768	4.1768	110.578	110.578	136.858	136.858	29.811	29.811	6.37488	6.37488	117.423	117.423	30.853	30.853	138.095	138.095	141.469	141.469	114.804	114.804	74.2376	74.2376	0	0	1.08512	1.08512	57.5614	57.5614	256.479	256.479	178.22	178.22	2.54614	2.54614	2.87381	2.87381	32.3011	32.3011	3.12982	3.12982
GCSS10_Dec14	631064	350364	350364	99.9655	99.9655	1.28248	1.28248	0	0	2.27344	2.27344	95.2161	95.2161	123.947	123.947	26.7575	26.7575	2.495	2.495	88.2987	88.2987	22.7164	22.7164	134.998	134.998	124.651	124.651	88.6079	88.6079	58.3536	58.3536	0	0	0	0	39.7983	39.7983	247.216	247.216	164.811	164.811	2.82214	2.82214	0.966457	0.966457	26.2457	26.2457	3.27886	3.27886
GCSS11_Dec14	626750	348429	348429	123.729	123.729	3.11177	3.11177	0	0	4.19737	4.19737	108.93	108.93	151.187	151.187	31.1502	31.1502	8.59751	8.59751	109.593	109.593	40.1836	40.1836	163.968	163.968	162.175	162.175	115.477	115.477	68.0227	68.0227	0	0	0.949457	0.949457	43.9193	43.9193	284.136	284.136	211.277	211.277	3.61799	3.61799	1.21979	1.21979	47.5541	47.5541	4.77707	4.77707
GCSS12_Dec14	636300	342623	342623	115.811	115.811	1.39532	1.39532	0	0	2.50084	2.50084	109.708	109.708	145.113	145.113	30.2732	30.2732	6.95177	6.95177	113.654	113.654	36.3754	36.3754	136.36	136.36	126.269	126.269	100.279	100.279	65.2563	65.2563	0	0	0.896045	0.896045	44.6486	44.6486	251.986	251.986	185.262	185.262	3.45719	3.45719	1.64742	1.64742	28.7363	28.7363	1.83287	1.83287
GCSS13_Dec14	613913	363950	363950	118.217	118.217	1.88009	1.88009	0	0	4.68724	4.68724	116.079	116.079	148.573	148.573	27.3284	27.3284	4.6343	4.6343	107.2	107.2	30.3314	30.3314	152.631	152.631	147.877	147.877	102.493	102.493	66.0613	66.0613	0	0	0.918334	0.918334	46.4703	46.4703	279.365	279.365	201.804	201.804	2.64557	2.64557	1.32398	1.32398	29.5528	29.5528	4.98321	4.98321
GCSS14_Dec14	631454	341683	341683	165.987	165.987	1.48273	1.48273	0	0	5.08102	5.08102	111.638	111.638	153.145	153.145	15.7935	15.7935	8.61124	8.61124	130.394	130.394	39.015	39.015	150.404	150.404	160.33	160.33	140.042	140.042	73.0776	73.0776	0	0	1.63025	1.63025	93.6547	93.6547	296.976	296.976	202.441	202.441	3.72294	3.72294	3.12105	3.12105	31.2366	31.2366	0	0
7Str_2.7s_S1	570770	402091	402091	144.62	144.62	2.31721	2.31721	0	0	7.19768	7.19768	141.107	141.107	180.806	180.806	38.744	38.744	9.77631	9.77631	99.8124	99.8124	55.8121	55.8121	182.681	182.681	185.695	185.695	132.484	132.484	61.5061	61.5061	0.56523	0.56523	0.922788	0.922788	51.4157	51.4157	273.39	273.39	208.238	208.238	2.75827	2.75827	0.990206	0.990206	40.7563	40.7563	4.57633	4.57633
7Str_2.7l_S2	578732	393628	393628	145.237	145.237	3.58948	3.58948	0	0	7.75907	7.75907	148.4	148.4	190.125	190.125	37.5536	37.5536	8.57027	8.57027	93.411	93.411	55.6693	55.6693	188.187	188.187	195.192	195.192	135.488	135.488	66.9747	66.9747	0.259371	0.259371	0.7453	0.7453	49.5065	49.5065	287.238	287.238	212.991	212.991	2.94697	2.94697	0.722986	0.722986	42.0731	42.0731	4.63682	4.63682
7Str_8.0l_S3	564311	407890	407890	143.777	143.777	3.01847	3.01847	4.80794	4.80794	7.99361	7.99361	155.679	155.679	190.271	190.271	36.9265	36.9265	8.09634	8.09634	102.057	102.057	59.4233	59.4233	189.815	189.815	195.087	195.087	136.559	136.559	56.3674	56.3674	0.62992	0.62992	0.516025	0.516025	48.2675	48.2675	278.401	278.401	212.967	212.967	2.72159	2.72159	0.64243	0.64243	42.3842	42.3842	4.63627	4.63627
7Str_8.0s_S4	559680	409469	409469	169.134	169.134	2.36927	2.36927	4.76866	4.76866	7.36361	7.36361	174.349	174.349	218.704	218.704	39.5034	39.5034	8.54266	8.54266	113.73	113.73	56.6629	56.6629	214.616	214.616	223.121	223.121	158.917	158.917	65.6737	65.6737	0.764655	0.764655	0	0	55.1502	55.1502	314.962	314.962	232.247	232.247	3.14247	3.14247	0.668844	0.668844	48.7119	48.7119	3.82535	3.82535
7Str_9.3l_S5	564493	405136	405136	165.521	165.521	2.52748	2.52748	6.27436	6.27436	7.18028	7.18028	177.043	177.043	213.242	213.242	38.875	38.875	7.00344	7.00344	107.35	107.35	71.589	71.589	219.687	219.687	230.958	230.958	157.323	157.323	58.0235	58.0235	0.441559	0.441559	0	0	43.619	43.619	319.997	319.997	220.843	220.843	1.88127	1.88127	0.518603	0.518603	42.4269	42.4269	2.90334	2.90334
[truncated: 1,134 more columns]

## Sheet: Supp Table 8 - EAWAG pathways
Pathway	Class	Superclass
meta cleavage pathway of aromatic compounds	Aromatic Compound Degradation	Degradation/Utilization/Assimilation
benzoyl-CoA degradation I (aerobic)	Aromatic Compound Degradation	Degradation/Utilization/Assimilation
benzoyl-CoA degradation II (anaerobic)	Aromatic Compound Degradation	Degradation/Utilization/Assimilation
aromatic compounds degradation via &beta;-ketoadipate	Aromatic Compound Degradation	Degradation/Utilization/Assimilation
catechol degradation I (meta-cleavage pathway)	Aromatic Compound Degradation	Degradation/Utilization/Assimilation
catechol degradation II (meta-cleavage pathway)	Aromatic Compound Degradation	Degradation/Utilization/Assimilation
catechol degradation III (ortho-cleavage pathway)	Aromatic Compound Degradation	Degradation/Utilization/Assimilation
catechol degradation to &beta;-ketoadipate	Aromatic Compound Degradation	Degradation/Utilization/Assimilation
catechol degradation to 2-oxopent-4-enoate II	Aromatic Compound Degradation	Degradation/Utilization/Assimilation
4-chlorobenzoate degradation	Aromatic Compound Degradation	Degradation/Utilization/Assimilation
chlorosalicylate degradation	Aromatic Compound Degradation	Degradation/Utilization/Assimilation
gallate degradation I	Aromatic Compound Degradation	Degradation/Utilization/Assimilation
gallate degradation II	Aromatic Compound Degradation	Degradation/Utilization/Assimilation
gallate degradation III (anaerobic)	Aromatic Compound Degradation	Degradation/Utilization/Assimilation
mandelate degradation I	Aromatic Compound Degradation	Degradation/Utilization/Assimilation
mandelate degradation to acetyl-CoA	Aromatic Compound Degradation	Degradation/Utilization/Assimilation
naphthalene degradation (aerobic)	Aromatic Compound Degradation	Degradation/Utilization/Assimilation
nicotinate degradation I	Aromatic Compound Degradation	Degradation/Utilization/Assimilation
nicotinate degradation III	Aromatic Compound Degradation	Degradation/Utilization/Assimilation
2-nitrobenzoate degradation I	Aromatic Compound Degradation	Degradation/Utilization/Assimilation
phenylacetate degradation I (aerobic)	Aromatic Compound Degradation	Degradation/Utilization/Assimilation
3-phenylpropanoate and 3-(3-hydroxyphenyl)propanoate degradation	Aromatic Compound Degradation	Degradation/Utilization/Assimilation
3-phenylpropanoate and 3-(3-hydroxyphenyl)propanoate degradation to 2-oxopent-4-enoate	Aromatic Compound Degradation	Degradation/Utilization/Assimilation
3-phenylpropanoate degradation	Aromatic Compound Degradation	Degradation/Utilization/Assimilation
4-coumarate degradation (anaerobic)	Aromatic Compound Degradation	Degradation/Utilization/Assimilation
superpathway of phenylethylamine degradation	Aromatic Compound Degradation	Degradation/Utilization/Assimilation
protocatechuate degradation I (meta-cleavage pathway)	Aromatic Compound Degradation	Degradation/Utilization/Assimilation
protocatechuate degradation II (ortho-cleavage pathway)	Aromatic Compound Degradation	Degradation/Utilization/Assimilation
superpathway of atrazine degradation	Aromatic Compound Degradation	Degradation/Utilization/Assimilation
cinnamate and 3-hydroxycinnamate degradation to 2-oxopent-4-enoate	Aromatic Compound Degradation	Degradation/Utilization/Assimilation
superpathway of aerobic toluene degradation	Aromatic Compound Degradation	Degradation/Utilization/Assimilation
toluene degradation I (aerobic) (via o-cresol)	Aromatic Compound Degradation	Degradation/Utilization/Assimilation
toluene degradation II (aerobic) (via 4-methylcatechol)	Aromatic Compound Degradation	Degradation/Utilization/Assimilation
toluene degradation III (aerobic) (via p-cresol)	Aromatic Compound Degradation	Degradation/Utilization/Assimilation
toluene degradation IV (aerobic) (via catechol)	Aromatic Compound Degradation	Degradation/Utilization/Assimilation
toluene degradation VI (anaerobic)	Aromatic Compound Degradation	Degradation/Utilization/Assimilation
superpathway of purines degradation in plants	Aromatic Compound Degradation	Degradation/Utilization/Assimilation
superpathway of vanillin and vanillate degradation	Aromatic Compound Degradation	Degradation/Utilization/Assimilation
vanillin and vanillate degradation I	Aromatic Compound Degradation	Degradation/Utilization/Assimilation
vanillin and vanillate degradation II	Aromatic Compound Degradation	Degradation/Utilization/Assimilation
2-aminophenol degradation	Aromatic Compound Degradation	Degradation/Utilization/Assimilation
4-hydroxyacetophenone degradation	Aromatic Compound Degradation	Degradation/Utilization/Assimilation
4-hydroxyphenylacetate degradation	Aromatic Compound Degradation	Degradation/Utilization/Assimilation
4-methylcatechol degradation (ortho cleavage)	Aromatic Compound Degradation	Degradation/Utilization/Assimilation
4-nitrophenol degradation II	Aromatic Compound Degradation	Degradation/Utilization/Assimilation
anaerobic aromatic compound degradation (Thauera aromatica)	Aromatic Compound Degradation	Degradation/Utilization/Assimilation
biphenyl degradation	Aromatic Compound Degradation	Degradation/Utilization/Assimilation
methylgallate degradation	Aromatic Compound Degradation	Degradation/Utilization/Assimilation
naphthalene degradation to acetyl-CoA	Aromatic Compound Degradation	Degradation/Utilization/Assimilation
p-cumate degradation	Aromatic Compound Degradation	Degradation/Utilization/Assimilation
superpathway of salicylate degradation	Aromatic Compound Degradation	Degradation/Utilization/Assimilation
syringate degradation	Aromatic Compound Degradation	Degradation/Utilization/Assimilation
arsenate detoxification I (glutaredoxin)	Arsenic Compound Detoxification	Detoxification
phytol degradation	Alcohol Degradation	Degradation/Utilization/Assimilation
methanol oxidation to carbon dioxide	Alcohol Degradation	Degradation/Utilization/Assimilation
L-1,2-propanediol degradation	Alcohol Degradation	Degradation/Utilization/Assimilation
superpathway of glycol metabolism and degradation	Alcohol Degradation	Degradation/Utilization/Assimilation
superpathway of glycerol degradation to 1,3-propanediol	Alcohol Degradation	Degradation/Utilization/Assimilation
formaldehyde assimilation III (dihydroxyacetone cycle)	C1 Compound Utilization and Assimilation	Degradation/Utilization/Assimilation
formaldehyde assimilation I (serine pathway)	C1 Compound Utilization and Assimilation	Degradation/Utilization/Assimilation
formaldehyde assimilation II (RuMP Cycle)	C1 Compound Utilization and Assimilation	Degradation/Utilization/Assimilation
formaldehyde oxidation I	C1 Compound Utilization and Assimilation	Degradation/Utilization/Assimilation
4-hydroxybenzoate biosynthesis I (eukaryotes)	Aromatic Compound Biosynthesis	Biosynthesis
4-hydroxybenzoate biosynthesis V	Aromatic Compound Biosynthesis	Biosynthesis

## Sheet: Supp Table 10 - metal gene coun
Metal	Number of related genes
Iron	1743
Cobalt	446
Copper	411
Nickel	286
Cadmium	90
Chromate	87
Lead	64
Mercury	36
Vanadium	9
Arsenic	6
Aluminium	2

[truncated: 2 more sheets: Supp Table 11 - metal_mechanism, Supp Table 12 - metal associate]
